# Supplementary material for: Augmenting E Protein Activity Impairs cDC2 Differentiation at the Pre-cDC Stage
Source: Front Immunol. 2020 Dec 18;11:577718. doi: 10.3389/fimmu.2020.577718 (PMC7775562; doi:10.3389/fimmu.2020.577718)
Supplement: Supplementary Table 1 — Lists of differentially expressed genes. [file Table_1.xlsx]

## Sheet: cDC1ET2vsYFP
sample_1	sample_2	value_1	value_2	lgFold	test_stat	p_value	q_value	Geneid	Chr	biotype	SYMBOL	GENENAME
YFP_cDC1	ET2_cDC1	6.32	-4.11	-10.44	0.2	7.2e-08	0.0013	ENSMUSG00000076615	12	IG_C_gene	Ighg3	Immunoglobulin heavy constant gamma 3
YFP_cDC1	ET2_cDC1	5.1	-4.17	-9.27	-0.2	3.4e-07	0.002	ENSMUSG00000105699	5	lincRNA	Gm43703	predicted gene 43703
YFP_cDC1	ET2_cDC1	4.62	-3.93	-8.55	-0.2	4.2e-06	0.012	ENSMUSG00000093577	3	antisense	Gm20632	predicted gene 20632
YFP_cDC1	ET2_cDC1	-4.39	3.63	8.02	-0.2	3.5e-05	0.027	ENSMUSG00000104053	1	TEC	Gm38126	predicted gene, 38126
YFP_cDC1	ET2_cDC1	-4.08	4.52	8.61	1.8	5.8e-05	0.035	ENSMUSG00000091575	3	processed_transcript	2010016I18Rik	RIKEN cDNA 2010016I18 gene
YFP_cDC1	ET2_cDC1	4.39	-4.32	-8.71	-2.3	6.5e-05	0.037	ENSMUSG00000087450	2	lincRNA	Gm13994	predicted gene 13994
YFP_cDC1	ET2_cDC1	-4.39	3.43	7.82	-0.2	8.5e-05	0.041	ENSMUSG00000084202	X	processed_pseudogene	Gm5398	predicted gene 5398
YFP_cDC1	ET2_cDC1	6.2	-3.56	-9.76	-10.5	2.2e-07	0.0019	ENSMUSG00000030742	7	protein_coding	Lat	linker for activation of T cells
YFP_cDC1	ET2_cDC1	4.47	-4.41	-8.89	-0.1	9.4e-06	0.015	ENSMUSG00000008843	5	protein_coding	Cldn13	claudin 13
YFP_cDC1	ET2_cDC1	4.67	-4.15	-8.83	-2	1.5e-05	0.016	ENSMUSG00000041426	1	protein_coding	Hibch	3-hydroxyisobutyryl-Coenzyme A hydrolase
YFP_cDC1	ET2_cDC1	4.83	-3.93	-8.76	-0.9	2.1e-05	0.02	ENSMUSG00000094870	13	protein_coding	Zfp131	zinc finger protein 131
YFP_cDC1	ET2_cDC1	4.4	-4.32	-8.72	1.3	9.8e-06	0.015	ENSMUSG00000030878	7	protein_coding	Cdr2	cerebellar degeneration-related 2
YFP_cDC1	ET2_cDC1	4.63	-4.09	-8.71	-4.3	3.1e-06	0.011	ENSMUSG00000018740	11	protein_coding	Slc25a35	solute carrier family 25, member 35
YFP_cDC1	ET2_cDC1	4.73	-3.91	-8.64	-0.7	4.1e-05	0.028	ENSMUSG00000058773	13	protein_coding	Hist1h1b	histone cluster 1, H1b
YFP_cDC1	ET2_cDC1	5.02	-3.56	-8.58	1.2	3.2e-05	0.027	ENSMUSG00000026584	1	protein_coding	Scyl3	SCY1-like 3 (S. cerevisiae)
YFP_cDC1	ET2_cDC1	4.2	-4.27	-8.47	2	4.4e-05	0.028	ENSMUSG00000045975	16	protein_coding	C2cd2	C2 calcium-dependent domain containing 2
YFP_cDC1	ET2_cDC1	4.94	-3.47	-8.42	-0.6	1.2e-05	0.016	ENSMUSG00000020910	11	protein_coding	Adprm	ADP-ribose/CDP-alcohol diphosphatase, manganese dependent
YFP_cDC1	ET2_cDC1	4.22	-4.18	-8.4	-1.2	1.7e-05	0.018	ENSMUSG00000039578	6	protein_coding	Ccser1	coiled-coil serine rich 1
YFP_cDC1	ET2_cDC1	4.39	-3.91	-8.3	0.1	2.4e-05	0.022	ENSMUSG00000020642	12	protein_coding	Rnf144a	ring finger protein 144A
YFP_cDC1	ET2_cDC1	4.09	-4.14	-8.23	-11	1.4e-05	0.016	ENSMUSG00000054293	X	protein_coding	P2ry10b	purinergic receptor P2Y, G-protein coupled 10B
YFP_cDC1	ET2_cDC1	4.93	-3.29	-8.22	2.1	7.6e-05	0.039	ENSMUSG00000039253	11	protein_coding	Fn3krp	fructosamine 3 kinase related protein
YFP_cDC1	ET2_cDC1	3.55	-4.41	-7.96	-1.1	9.5e-05	0.043	ENSMUSG00000025175	11	protein_coding	Fn3k	fructosamine 3 kinase
YFP_cDC1	ET2_cDC1	4.4	-3.55	-7.95	-1.3	0.00011	0.047	ENSMUSG00000041258	18	protein_coding	Zfp236	zinc finger protein 236
YFP_cDC1	ET2_cDC1	3.41	-4.41	-7.82	-0.2	8e-05	0.039	ENSMUSG00000020176	11	protein_coding	Grb10	growth factor receptor bound protein 10
YFP_cDC1	ET2_cDC1	3.37	-4.41	-7.78	-0.1	9.3e-05	0.043	ENSMUSG00000013076	9	protein_coding	Amotl1	angiomotin-like 1
YFP_cDC1	ET2_cDC1	3.65	-4.08	-7.73	1.3	6.9e-05	0.038	ENSMUSG00000042106	9	protein_coding	Inka1	inka box actin regulator 1
YFP_cDC1	ET2_cDC1	3.52	-4.18	-7.7	-0.2	7.4e-05	0.039	ENSMUSG00000026563	1	protein_coding	Tada1	transcriptional adaptor 1
YFP_cDC1	ET2_cDC1	12.36	13.33	0.97	-0.1	8.9e-06	0.015	ENSMUSG00000034892	12	protein_coding	Rps29	ribosomal protein S29
YFP_cDC1	ET2_cDC1	-4.08	3.81	7.89	2.7	0.0001	0.045	ENSMUSG00000069305	13	protein_coding	Hist1h4n	histone cluster 1, H4n
YFP_cDC1	ET2_cDC1	-3.4	4.53	7.93	0.3	4.1e-05	0.028	ENSMUSG00000042265	17	protein_coding	Trem1	triggering receptor expressed on myeloid cells 1
YFP_cDC1	ET2_cDC1	-4.39	3.8	8.19	1.6	7.9e-05	0.039	ENSMUSG00000030144	6	protein_coding	Clec4d	C-type lectin domain family 4, member d
YFP_cDC1	ET2_cDC1	-4.08	4.21	8.29	-0.7	4.2e-05	0.028	ENSMUSG00000027164	2	protein_coding	Traf6	TNF receptor-associated factor 6
YFP_cDC1	ET2_cDC1	-4.39	4.01	8.4	-0.4	3.7e-05	0.027	ENSMUSG00000059540	2	protein_coding	Tcea2	transcription elongation factor A (SII), 2
YFP_cDC1	ET2_cDC1	-4.39	4.04	8.43	4.2	3.7e-05	0.027	ENSMUSG00000027165	2	protein_coding	B230118H07Rik	RIKEN cDNA B230118H07 gene
YFP_cDC1	ET2_cDC1	-4.39	4.17	8.56	0.5	6.2e-05	0.036	ENSMUSG00000018651	11	protein_coding	Tada2a	transcriptional adaptor 2A
YFP_cDC1	ET2_cDC1	-4.39	4.4	8.78	2.3	3.2e-05	0.027	ENSMUSG00000061393	9	protein_coding	Acvr2b	activin receptor IIB
YFP_cDC1	ET2_cDC1	-4.39	4.43	8.82	2.8	8.9e-06	0.015	ENSMUSG00000029291	5	protein_coding	Rufy3	RUN and FYVE domain containing 3
YFP_cDC1	ET2_cDC1	-4.39	4.75	9.14	-0.9	1.3e-05	0.016	ENSMUSG00000034371	19	protein_coding	Tkfc	triokinase, FMN cyclase
YFP_cDC1	ET2_cDC1	-4.39	4.77	9.16	-0.4	9.9e-06	0.015	ENSMUSG00000019080	15	protein_coding	Mfsd3	major facilitator superfamily domain containing 3
YFP_cDC1	ET2_cDC1	-4.39	4.82	9.21	-0.7	5.3e-06	0.013	ENSMUSG00000046791	12	protein_coding	Riox1	ribosomal oxygenase 1
YFP_cDC1	ET2_cDC1	-4.39	5.47	9.85	-2	8.9e-07	0.0039	ENSMUSG00000029033	4	protein_coding	Acap3	ArfGAP with coiled-coil, ankyrin repeat and PH domains 3

## Sheet: cDC2ET2 vs YFP
sample_1	sample_2	value_1	value_2	lgFold	test_stat	p_value	q_value	Geneid	Chr	biotype	SYMBOL	GENENAME
YFP_cDC2a	ET2_cDC2a	6.13	-4.4	-10.53	-12.17	4e-08	0.00012	ENSMUSG00000039670	11	protein_coding	Oxld1	oxidoreductase like domain containing 1
YFP_cDC2a	ET2_cDC2a	6.03	-4.4	-10.43	-14.57	5.3e-09	8.3e-05	ENSMUSG00000038805	17	protein_coding	Six3	sine oculis-related homeobox 3
YFP_cDC2a	ET2_cDC2a	6.01	-4.4	-10.42	-13.09	1.8e-08	8.3e-05	ENSMUSG00000029449	5	protein_coding	Rhof	ras homolog family member F (in filopodia)
YFP_cDC2a	ET2_cDC2a	5.87	-4.4	-10.27	-10.69	1.7e-07	0.00023	ENSMUSG00000053581	5	protein_coding	Zfand2a	zinc finger, AN1-type domain 2A
YFP_cDC2a	ET2_cDC2a	5.74	-4.4	-10.14	-13.02	1.9e-08	8.3e-05	ENSMUSG00000070891	4	protein_coding	Gm12689	predicted gene 12689
YFP_cDC2a	ET2_cDC2a	5.65	-4.4	-10.06	-11.5	7.6e-08	0.00015	ENSMUSG00000110218	17	protein_coding	Gm20219	predicted gene, 20219
YFP_cDC2a	ET2_cDC2a	5.52	-4.4	-9.92	-10.13	3e-07	0.00028	ENSMUSG00000028199	3	protein_coding	Cryz	crystallin, zeta
YFP_cDC2a	ET2_cDC2a	5.38	-4.4	-9.79	-11.13	1.1e-07	0.00017	ENSMUSG00000020513	11	protein_coding	Tubd1	tubulin, delta 1
YFP_cDC2a	ET2_cDC2a	6.26	-3.52	-9.78	-9.36	7.2e-07	0.0005	ENSMUSG00000022750	16	protein_coding	Klhl22	kelch-like 22
YFP_cDC2a	ET2_cDC2a	-4.34	5.43	9.78	11.77	5.8e-08	0.00013	ENSMUSG00000106057	3	sense_intronic	Gm43560	predicted gene 43560
YFP_cDC2a	ET2_cDC2a	-4.34	5.82	10.16	11.77	5.9e-08	0.00013	ENSMUSG00000111128	9	TEC	Gm49338	predicted gene, 49338
YFP_cDC2a	ET2_cDC2a	5.33	-4.4	-9.74	-10.53	2e-07	0.00024	ENSMUSG00000020311	11	protein_coding	Erlec1	endoplasmic reticulum lectin 1
YFP_cDC2a	ET2_cDC2a	5.21	-4.4	-9.61	-10.59	1.9e-07	0.00024	ENSMUSG00000065799	14	snoRNA	Gm25517	predicted gene, 25517
YFP_cDC2a	ET2_cDC2a	5.25	-4.4	-9.66	-8.82	1.3e-06	0.00069	ENSMUSG00000049577	8	protein_coding	Zfpm1	zinc finger protein, multitype 1
YFP_cDC2a	ET2_cDC2a	-4.34	5.05	9.39	10.31	2.5e-07	0.00026	ENSMUSG00000097011	6	processed_transcript	Gm4651	predicted gene 4651
YFP_cDC2a	ET2_cDC2a	5.21	-4.4	-9.62	-10.99	1.3e-07	0.00018	ENSMUSG00000054293	X	protein_coding	P2ry10b	purinergic receptor P2Y, G-protein coupled 10B
YFP_cDC2a	ET2_cDC2a	5.19	-4.4	-9.59	-9.96	3.7e-07	0.00032	ENSMUSG00000021275	12	protein_coding	Tecpr2	tectonin beta-propeller repeat containing 2
YFP_cDC2a	ET2_cDC2a	5.18	-4.4	-9.58	-10.46	2.2e-07	0.00024	ENSMUSG00000030742	7	protein_coding	Lat	linker for activation of T cells
YFP_cDC2a	ET2_cDC2a	5.08	-4.4	-9.48	-9.42	6.6e-07	0.00049	ENSMUSG00000081528	4	processed_pseudogene	Gm12924	predicted gene 12924
YFP_cDC2a	ET2_cDC2a	5.17	-4.4	-9.57	-9.68	5e-07	0.00042	ENSMUSG00000058163	11	protein_coding	Gm5431	predicted gene 5431
YFP_cDC2a	ET2_cDC2a	5.13	-4.4	-9.53	-9.27	7.9e-07	0.00051	ENSMUSG00000029075	4	protein_coding	Tnfrsf4	tumor necrosis factor receptor superfamily, member 4
YFP_cDC2a	ET2_cDC2a	5.05	-4.4	-9.45	-9.12	9.4e-07	0.00057	ENSMUSG00000015597	17	protein_coding	Zfp318	zinc finger protein 318
YFP_cDC2a	ET2_cDC2a	5.04	-4.4	-9.45	-9	1.1e-06	0.00062	ENSMUSG00000038605	2	protein_coding	Samd10	sterile alpha motif domain containing 10
YFP_cDC2a	ET2_cDC2a	5.03	-4.4	-9.43	-8.79	1.4e-06	0.00069	ENSMUSG00000016637	15	protein_coding	Ift27	intraflagellar transport 27
YFP_cDC2a	ET2_cDC2a	4.94	-4.4	-9.35	-9.16	9e-07	0.00057	ENSMUSG00000042997	3	protein_coding	Nhlrc3	NHL repeat containing 3
YFP_cDC2a	ET2_cDC2a	-4.34	5.01	9.36	8.31	2.5e-06	0.001	ENSMUSG00000096965	17	lincRNA	3300005D01Rik	RIKEN cDNA 3300005D01 gene
YFP_cDC2a	ET2_cDC2a	5.94	-3.27	-9.22	-8.1	3.3e-06	0.0012	ENSMUSG00000030539	7	protein_coding	Sema4b	sema domain, immunoglobulin domain (Ig), transmembrane domain (TM) and short cytoplasmic domain, (semaphorin) 4B
YFP_cDC2a	ET2_cDC2a	4.79	-4.4	-9.19	-7.96	3.9e-06	0.0013	ENSMUSG00000020231	10	protein_coding	Dip2a	disco interacting protein 2 homolog A
YFP_cDC2a	ET2_cDC2a	-4.34	4.34	8.69	7.75	5.1e-06	0.0016	ENSMUSG00000097048	6	antisense	1600020E01Rik	RIKEN cDNA 1600020E01 gene
YFP_cDC2a	ET2_cDC2a	4.75	-4.4	-9.16	-8.74	1.5e-06	0.00069	ENSMUSG00000030852	7	protein_coding	Tacc2	transforming, acidic coiled-coil containing protein 2
YFP_cDC2a	ET2_cDC2a	-4.34	5.13	9.48	7.6	6.2e-06	0.0018	ENSMUSG00000085009	4	antisense	Gm12977	predicted gene 12977
YFP_cDC2a	ET2_cDC2a	5.26	-3.52	-8.78	-7.22	1e-05	0.0025	ENSMUSG00000105613	5	TEC	Gm43684	predicted gene 43684
YFP_cDC2a	ET2_cDC2a	4.61	-4.4	-9.02	-8.81	1.4e-06	0.00069	ENSMUSG00000004085	2	protein_coding	Map3k20	mitogen-activated protein kinase kinase kinase 20
YFP_cDC2a	ET2_cDC2a	-4.34	4.92	9.26	7.2	1.1e-05	0.0025	ENSMUSG00000100315	12	lincRNA	1700031P21Rik	RIKEN cDNA 1700031P21 gene
YFP_cDC2a	ET2_cDC2a	4.6	-4.4	-9	-8.75	1.5e-06	0.00069	ENSMUSG00000022864	16	protein_coding	D16Ertd472e	DNA segment, Chr 16, ERATO Doi 472, expressed
YFP_cDC2a	ET2_cDC2a	5.13	-3.85	-8.99	-7.42	8e-06	0.0021	ENSMUSG00000047554	7	protein_coding	Tmem41b	transmembrane protein 41B
YFP_cDC2a	ET2_cDC2a	4.57	-4.4	-8.98	-7.94	4e-06	0.0013	ENSMUSG00000022057	14	protein_coding	Adamdec1	ADAM-like, decysin 1
YFP_cDC2a	ET2_cDC2a	-4.34	3.81	8.16	6.78	1.9e-05	0.0039	ENSMUSG00000104367	1	lincRNA	Gm38079	predicted gene, 38079
YFP_cDC2a	ET2_cDC2a	6.56	-2.39	-8.95	-5.39	0.00016	0.018	ENSMUSG00000049588	11	protein_coding	Ccdc69	coiled-coil domain containing 69
YFP_cDC2a	ET2_cDC2a	4.52	-4.4	-8.92	-7.6	6.2e-06	0.0018	ENSMUSG00000019841	10	protein_coding	Rev3l	REV3 like, DNA directed polymerase zeta catalytic subunit
YFP_cDC2a	ET2_cDC2a	4.5	-4.4	-8.9	-7.42	8e-06	0.0021	ENSMUSG00000027505	2	protein_coding	Fam209	family with sequence similarity 209
YFP_cDC2a	ET2_cDC2a	4.49	-4.4	-8.89	-8.5	2e-06	0.00087	ENSMUSG00000034842	5	protein_coding	Art3	ADP-ribosyltransferase 3
YFP_cDC2a	ET2_cDC2a	5.04	-3.85	-8.89	-7.8	4.8e-06	0.0015	ENSMUSG00000024056	17	protein_coding	Ndc80	NDC80 kinetochore complex component
YFP_cDC2a	ET2_cDC2a	-4.34	4	8.35	6.57	2.6e-05	0.0047	ENSMUSG00000034587	11	processed_transcript	8430429K09Rik	RIKEN cDNA 8430429K09 gene
YFP_cDC2a	ET2_cDC2a	4.15	-3.85	-8	-6.56	2.7e-05	0.0047	ENSMUSG00000093203	2	miRNA	Gm22411	predicted gene, 22411
YFP_cDC2a	ET2_cDC2a	3.94	-4.4	-8.35	-6.53	2.8e-05	0.0048	ENSMUSG00000105160	16	TEC	A530030E21Rik	RIKEN cDNA A530030E21 gene
YFP_cDC2a	ET2_cDC2a	5.69	-3.19	-8.88	-5.46	0.00014	0.017	ENSMUSG00000055923	5	protein_coding	Aasdh	aminoadipate-semialdehyde dehydrogenase
YFP_cDC2a	ET2_cDC2a	4.46	-4.4	-8.87	-8.37	2.3e-06	0.00095	ENSMUSG00000025931	1	protein_coding	Paqr8	progestin and adipoQ receptor family member VIII
YFP_cDC2a	ET2_cDC2a	4.47	-4.4	-8.87	-7.39	8.2e-06	0.0021	ENSMUSG00000011837	8	protein_coding	Snapc2	small nuclear RNA activating complex, polypeptide 2
YFP_cDC2a	ET2_cDC2a	-4.34	4.43	8.77	6.26	4.2e-05	0.0067	ENSMUSG00000109602	7	antisense	Gm31597	predicted gene, 31597
YFP_cDC2a	ET2_cDC2a	4.42	-4.4	-8.83	-6.62	2.4e-05	0.0044	ENSMUSG00000040550	4	protein_coding	Otud6b	OTU domain containing 6B
YFP_cDC2a	ET2_cDC2a	4.4	-4.4	-8.8	-7.13	1.2e-05	0.0026	ENSMUSG00000041702	12	protein_coding	Btbd7	BTB (POZ) domain containing 7
YFP_cDC2a	ET2_cDC2a	3.96	-4.4	-8.37	-5.92	6.9e-05	0.01	ENSMUSG00000096563	13	snoRNA	Gm24095	predicted gene, 24095
YFP_cDC2a	ET2_cDC2a	-4.34	4.8	9.15	5.91	7.1e-05	0.01	ENSMUSG00000064899	11	snoRNA	Snord118	small nucleolar RNA, C/D box 118
YFP_cDC2a	ET2_cDC2a	4.47	-3.85	-8.33	-5.89	7.3e-05	0.01	ENSMUSG00000087452	11	antisense	Gm11998	predicted gene 11998
YFP_cDC2a	ET2_cDC2a	4.34	-4.4	-8.74	-7.02	1.4e-05	0.003	ENSMUSG00000056459	12	protein_coding	Zbtb25	zinc finger and BTB domain containing 25
YFP_cDC2a	ET2_cDC2a	5.2	-3.52	-8.72	-6.58	2.6e-05	0.0046	ENSMUSG00000024889	19	protein_coding	Rce1	Ras converting CAAX endopeptidase 1
YFP_cDC2a	ET2_cDC2a	3.92	-4.4	-8.33	-5.73	9.4e-05	0.012	ENSMUSG00000105962	9	TEC	Gm42432	predicted gene 42432
YFP_cDC2a	ET2_cDC2a	4.29	-4.4	-8.7	-6.81	1.9e-05	0.0038	ENSMUSG00000045140	11	protein_coding	Pigw	phosphatidylinositol glycan anchor biosynthesis, class W
YFP_cDC2a	ET2_cDC2a	-3.16	5.38	8.53	5.59	0.00012	0.015	ENSMUSG00000097318	16	bidirectional_promoter_lncRNA	1700007L15Rik	RIKEN cDNA 1700007L15 gene
YFP_cDC2a	ET2_cDC2a	-4.34	3.92	8.27	5.51	0.00013	0.016	ENSMUSG00000107460	6	TEC	Gm44186	predicted gene, 44186
YFP_cDC2a	ET2_cDC2a	4.79	-3.85	-8.64	-7.63	6e-06	0.0018	ENSMUSG00000027508	3	protein_coding	Pag1	phosphoprotein associated with glycosphingolipid microdomains 1
YFP_cDC2a	ET2_cDC2a	5.76	-2.88	-8.64	-5.76	9e-05	0.012	ENSMUSG00000032215	9	protein_coding	Rsl24d1	ribosomal L24 domain containing 1
YFP_cDC2a	ET2_cDC2a	4.19	-4.4	-8.6	-7.12	1.2e-05	0.0026	ENSMUSG00000036291	14	protein_coding	Ap5m1	adaptor-related protein complex 5, mu 1 subunit
YFP_cDC2a	ET2_cDC2a	4.17	-4.4	-8.58	-7.26	9.9e-06	0.0025	ENSMUSG00000039242	13	protein_coding	B3galnt2	UDP-GalNAc:betaGlcNAc beta 1,3-galactosaminyltransferase, polypeptide 2
YFP_cDC2a	ET2_cDC2a	4.13	-4.4	-8.54	-5.96	6.5e-05	0.0096	ENSMUSG00000008845	6	protein_coding	Cd163	CD163 antigen
YFP_cDC2a	ET2_cDC2a	4.13	-4.4	-8.53	-6.62	2.4e-05	0.0044	ENSMUSG00000026027	1	protein_coding	Stradb	STE20-related kinase adaptor beta
YFP_cDC2a	ET2_cDC2a	4.65	-3.85	-8.51	-7.82	4.6e-06	0.0015	ENSMUSG00000020834	11	protein_coding	Dhrs13	dehydrogenase/reductase (SDR family) member 13
YFP_cDC2a	ET2_cDC2a	4.11	-4.4	-8.51	-6.11	5.2e-05	0.0079	ENSMUSG00000026384	1	protein_coding	Ptpn4	protein tyrosine phosphatase, non-receptor type 4
YFP_cDC2a	ET2_cDC2a	5.95	-2.55	-8.49	-5.15	0.00024	0.024	ENSMUSG00000031358	X	protein_coding	Msl3	MSL complex subunit 3
YFP_cDC2a	ET2_cDC2a	4.07	-4.4	-8.48	-6.89	1.7e-05	0.0035	ENSMUSG00000042632	15	protein_coding	Pla2g6	phospholipase A2, group VI
YFP_cDC2a	ET2_cDC2a	3.33	-4.4	-7.74	-5.27	0.0002	0.021	ENSMUSG00000098090	17	transcribed_unprocessed_pseudogene	2700099C18Rik	RIKEN cDNA 2700099C18 gene
YFP_cDC2a	ET2_cDC2a	5.24	-3.25	-8.48	-6.63	2.4e-05	0.0044	ENSMUSG00000050310	15	protein_coding	Rictor	RPTOR independent companion of MTOR, complex 2
YFP_cDC2a	ET2_cDC2a	4.06	-4.4	-8.46	-6.63	2.4e-05	0.0044	ENSMUSG00000001166	5	protein_coding	Oas1c	2'-5' oligoadenylate synthetase 1C
YFP_cDC2a	ET2_cDC2a	4.04	-4.4	-8.44	-5.8	8.4e-05	0.011	ENSMUSG00000074221	7	protein_coding	Zfp568	zinc finger protein 568
YFP_cDC2a	ET2_cDC2a	4.02	-4.4	-8.42	-5.43	0.00015	0.018	ENSMUSG00000028614	4	protein_coding	Ndc1	NDC1 transmembrane nucleoporin
YFP_cDC2a	ET2_cDC2a	5.5	-2.91	-8.4	-6.37	3.5e-05	0.0059	ENSMUSG00000022556	15	protein_coding	Hsf1	heat shock factor 1
YFP_cDC2a	ET2_cDC2a	4.92	-3.47	-8.39	-6.98	1.4e-05	0.0031	ENSMUSG00000033009	8	protein_coding	Ogfod1	2-oxoglutarate and iron-dependent oxygenase domain containing 1
YFP_cDC2a	ET2_cDC2a	3.52	-4.4	-7.93	-5.1	0.00026	0.025	ENSMUSG00000095616	18	snRNA	Gm26244	predicted gene, 26244
YFP_cDC2a	ET2_cDC2a	5.27	-2.68	-7.95	-4.99	0.00031	0.029	ENSMUSG00000102112	14	antisense	1810041H14Rik	RIKEN cDNA 1810041H14 gene
YFP_cDC2a	ET2_cDC2a	3.97	-4.4	-8.37	-6.19	4.6e-05	0.0072	ENSMUSG00000061132	19	protein_coding	Blnk	B cell linker
YFP_cDC2a	ET2_cDC2a	3.96	-4.4	-8.36	-6.52	2.8e-05	0.0048	ENSMUSG00000029034	4	protein_coding	Ints11	integrator complex subunit 11
YFP_cDC2a	ET2_cDC2a	3.95	-4.4	-8.36	-5.89	7.2e-05	0.01	ENSMUSG00000063281	18	protein_coding	Zfp35	zinc finger protein 35
YFP_cDC2a	ET2_cDC2a	3.37	-3.85	-7.22	-4.92	0.00035	0.032	ENSMUSG00000086109	2	lincRNA	Gm13391	predicted gene 13391
YFP_cDC2a	ET2_cDC2a	4.51	-3.85	-8.36	-5.87	7.6e-05	0.011	ENSMUSG00000022560	15	protein_coding	Slc52a2	solute carrier protein 52, member 2
YFP_cDC2a	ET2_cDC2a	4.5	-3.85	-8.35	-6.8	1.9e-05	0.0038	ENSMUSG00000019917	10	protein_coding	2020-09-10	septin 10
YFP_cDC2a	ET2_cDC2a	4.77	-3.52	-8.29	-6.39	3.4e-05	0.0058	ENSMUSG00000022742	16	protein_coding	Cpox	coproporphyrinogen oxidase
YFP_cDC2a	ET2_cDC2a	-4.34	3.31	7.66	4.69	0.00052	0.044	ENSMUSG00000082487	11	processed_pseudogene	Gm11628	predicted gene 11628
YFP_cDC2a	ET2_cDC2a	5.56	-2.69	-8.24	-5.45	0.00015	0.017	ENSMUSG00000037326	17	protein_coding	Capn15	calpain 15
YFP_cDC2a	ET2_cDC2a	3.83	-4.4	-8.23	-6.21	4.5e-05	0.0071	ENSMUSG00000029312	5	protein_coding	Klhl8	kelch-like 8
YFP_cDC2a	ET2_cDC2a	4.93	-3.27	-8.21	-5.4	0.00016	0.018	ENSMUSG00000030323	6	protein_coding	Ift122	intraflagellar transport 122
YFP_cDC2a	ET2_cDC2a	3.79	-4.4	-8.19	-6.09	5.4e-05	0.0081	ENSMUSG00000045827	13	protein_coding	Serpinb9	serine (or cysteine) peptidase inhibitor, clade B, member 9
YFP_cDC2a	ET2_cDC2a	5.34	-2.83	-8.18	-5.27	0.0002	0.021	ENSMUSG00000029513	5	protein_coding	Prkab1	protein kinase, AMP-activated, beta 1 non-catalytic subunit
YFP_cDC2a	ET2_cDC2a	4.69	-3.47	-8.16	-6.45	3.1e-05	0.0054	ENSMUSG00000024132	17	protein_coding	Eci1	enoyl-Coenzyme A delta isomerase 1
YFP_cDC2a	ET2_cDC2a	4.29	-3.85	-8.14	-6.34	3.7e-05	0.0061	ENSMUSG00000022814	16	protein_coding	Umps	uridine monophosphate synthetase
YFP_cDC2a	ET2_cDC2a	3.71	-4.4	-8.11	-6.2	4.6e-05	0.0071	ENSMUSG00000054814	5	protein_coding	Usp46	ubiquitin specific peptidase 46
YFP_cDC2a	ET2_cDC2a	3.69	-4.4	-8.1	-5.27	0.0002	0.021	ENSMUSG00000052477	1	protein_coding	C130026I21Rik	RIKEN cDNA C130026I21 gene
YFP_cDC2a	ET2_cDC2a	3.62	-4.4	-8.03	-5.28	0.00019	0.021	ENSMUSG00000015542	11	protein_coding	Nat9	N-acetyltransferase 9 (GCN5-related, putative)
YFP_cDC2a	ET2_cDC2a	4.52	-3.47	-8	-5.75	9.1e-05	0.012	ENSMUSG00000110344	11	protein_coding	Gm45716	predicted gene 45716
YFP_cDC2a	ET2_cDC2a	4.79	-3.19	-7.99	-6.24	4.3e-05	0.0068	ENSMUSG00000031161	X	protein_coding	Hdac6	histone deacetylase 6
YFP_cDC2a	ET2_cDC2a	3.55	-4.4	-7.96	-5.11	0.00026	0.025	ENSMUSG00000020953	12	protein_coding	Coch	cochlin
YFP_cDC2a	ET2_cDC2a	3.54	-4.4	-7.95	-4.68	0.00053	0.045	ENSMUSG00000072568	15	protein_coding	Fam84b	family with sequence similarity 84, member B
YFP_cDC2a	ET2_cDC2a	3.54	-4.4	-7.94	-5.78	8.6e-05	0.012	ENSMUSG00000037151	10	protein_coding	Lrrc20	leucine rich repeat containing 20
YFP_cDC2a	ET2_cDC2a	3.53	-4.4	-7.93	-4.68	0.00053	0.045	ENSMUSG00000022657	16	protein_coding	Cd96	CD96 antigen
YFP_cDC2a	ET2_cDC2a	3.52	-4.4	-7.92	-5.49	0.00014	0.017	ENSMUSG00000033105	10	protein_coding	Lss	lanosterol synthase
YFP_cDC2a	ET2_cDC2a	5.01	-2.91	-7.92	-5.45	0.00015	0.017	ENSMUSG00000038383	2	protein_coding	Pigu	phosphatidylinositol glycan anchor biosynthesis, class U
YFP_cDC2a	ET2_cDC2a	4.39	-3.52	-7.91	-5.61	0.00011	0.014	ENSMUSG00000019952	10	protein_coding	Poc1b	POC1 centriolar protein B
YFP_cDC2a	ET2_cDC2a	3.47	-4.4	-7.87	-5.91	7e-05	0.01	ENSMUSG00000037418	19	protein_coding	Best1	bestrophin 1
YFP_cDC2a	ET2_cDC2a	3.46	-4.4	-7.86	-5.52	0.00013	0.016	ENSMUSG00000021065	12	protein_coding	Fut8	fucosyltransferase 8
YFP_cDC2a	ET2_cDC2a	4.01	-3.85	-7.86	-4.84	0.0004	0.036	ENSMUSG00000040302	5	protein_coding	Rbm48	RNA binding motif protein 48
YFP_cDC2a	ET2_cDC2a	4	-3.85	-7.85	-6.44	3.2e-05	0.0054	ENSMUSG00000056531	5	protein_coding	Ccdc18	coiled-coil domain containing 18
YFP_cDC2a	ET2_cDC2a	4	-3.85	-7.85	-6.03	5.9e-05	0.0087	ENSMUSG00000019814	10	protein_coding	Ltv1	LTV1 ribosome biogenesis factor
YFP_cDC2a	ET2_cDC2a	3.43	-4.4	-7.84	-5.26	0.0002	0.021	ENSMUSG00000039756	3	protein_coding	Dnttip2	deoxynucleotidyltransferase, terminal, interacting protein 2
YFP_cDC2a	ET2_cDC2a	4.76	-3.08	-7.84	-5.24	0.00021	0.021	ENSMUSG00000062939	1	protein_coding	Stat4	signal transducer and activator of transcription 4
YFP_cDC2a	ET2_cDC2a	4.55	-3.27	-7.83	-4.64	0.00057	0.047	ENSMUSG00000029797	6	protein_coding	Sspo	SCO-spondin
YFP_cDC2a	ET2_cDC2a	4.89	-2.91	-7.8	-4.83	0.00041	0.036	ENSMUSG00000050697	15	protein_coding	Prkaa1	protein kinase, AMP-activated, alpha 1 catalytic subunit
YFP_cDC2a	ET2_cDC2a	3.38	-4.4	-7.79	-5.28	0.00019	0.021	ENSMUSG00000035351	10	protein_coding	Nup37	nucleoporin 37
YFP_cDC2a	ET2_cDC2a	4.3	-3.47	-7.77	-5.69	0.0001	0.013	ENSMUSG00000019461	11	protein_coding	Plscr3	phospholipid scramblase 3
YFP_cDC2a	ET2_cDC2a	3.36	-4.4	-7.76	-4.93	0.00034	0.031	ENSMUSG00000045273	13	protein_coding	Cenph	centromere protein H
YFP_cDC2a	ET2_cDC2a	3.32	-4.4	-7.73	-4.91	0.00036	0.032	ENSMUSG00000028158	3	protein_coding	Mttp	microsomal triglyceride transfer protein
YFP_cDC2a	ET2_cDC2a	3.32	-4.4	-7.72	-5.44	0.00015	0.017	ENSMUSG00000030347	6	protein_coding	D6Wsu163e	DNA segment, Chr 6, Wayne State University 163, expressed
YFP_cDC2a	ET2_cDC2a	3.29	-4.4	-7.7	-5.22	0.00021	0.022	ENSMUSG00000036391	11	protein_coding	Sec24a	Sec24 related gene family, member A (S. cerevisiae)
YFP_cDC2a	ET2_cDC2a	3.26	-4.4	-7.67	-5.23	0.00021	0.022	ENSMUSG00000046879	11	protein_coding	Irgm1	immunity-related GTPase family M member 1
YFP_cDC2a	ET2_cDC2a	4.85	-2.79	-7.65	-4.82	0.00042	0.037	ENSMUSG00000025757	3	protein_coding	Hspa4l	heat shock protein 4 like
YFP_cDC2a	ET2_cDC2a	3.21	-4.4	-7.62	-4.92	0.00035	0.032	ENSMUSG00000019295	5	protein_coding	Tmem129	transmembrane protein 129
YFP_cDC2a	ET2_cDC2a	3.76	-3.85	-7.61	-5.34	0.00017	0.019	ENSMUSG00000054836	9	protein_coding	Elp6	elongator acetyltransferase complex subunit 6
YFP_cDC2a	ET2_cDC2a	4.75	-2.83	-7.58	-5.23	0.00021	0.022	ENSMUSG00000014767	17	protein_coding	Tbp	TATA box binding protein
YFP_cDC2a	ET2_cDC2a	3.17	-4.4	-7.57	-5.11	0.00026	0.025	ENSMUSG00000036256	5	protein_coding	Igfbp7	insulin-like growth factor binding protein 7
YFP_cDC2a	ET2_cDC2a	4.05	-3.52	-7.57	-5.03	0.00029	0.028	ENSMUSG00000038482	8	protein_coding	Tfdp1	transcription factor Dp 1
YFP_cDC2a	ET2_cDC2a	3.17	-4.4	-7.57	-4.97	0.00032	0.03	ENSMUSG00000031425	X	protein_coding	Plp1	proteolipid protein (myelin) 1
YFP_cDC2a	ET2_cDC2a	4.42	-2.93	-7.35	-4.98	0.00032	0.03	ENSMUSG00000021822	14	protein_coding	Plau	plasminogen activator, urokinase
YFP_cDC2a	ET2_cDC2a	2.84	-4.4	-7.25	-4.74	0.00047	0.041	ENSMUSG00000050891	15	protein_coding	Tatdn1	TatD DNase domain containing 1
YFP_cDC2a	ET2_cDC2a	3.35	-3.85	-7.2	-4.65	0.00056	0.047	ENSMUSG00000019813	10	protein_coding	Cep57l1	centrosomal protein 57-like 1
YFP_cDC2a	ET2_cDC2a	3.3	-3.85	-7.16	-4.74	0.00048	0.041	ENSMUSG00000055235	5	protein_coding	Wdr86	WD repeat domain 86
YFP_cDC2a	ET2_cDC2a	11.82	11.22	-0.6	-5.89	7.3e-05	0.01	ENSMUSG00000040699	11	protein_coding	Limd2	LIM domain containing 2
YFP_cDC2a	ET2_cDC2a	12.02	11.48	-0.54	-5.38	0.00017	0.018	ENSMUSG00000026360	1	protein_coding	Rgs2	regulator of G-protein signaling 2
YFP_cDC2a	ET2_cDC2a	-3.16	4.18	7.34	4.66	0.00054	0.046	ENSMUSG00000035245	6	protein_coding	Eogt	EGF domain-specific O-linked N-acetylglucosamine (GlcNAc) transferase
YFP_cDC2a	ET2_cDC2a	-4.34	3.01	7.36	5.11	0.00026	0.025	ENSMUSG00000033350	9	protein_coding	Chst2	carbohydrate sulfotransferase 2
YFP_cDC2a	ET2_cDC2a	-4.34	3.09	7.43	4.93	0.00034	0.031	ENSMUSG00000026577	1	protein_coding	Blzf1	basic leucine zipper nuclear factor 1
YFP_cDC2a	ET2_cDC2a	-4.34	3.18	7.52	5.46	0.00014	0.017	ENSMUSG00000031732	8	protein_coding	Phlpp2	PH domain and leucine rich repeat protein phosphatase 2
YFP_cDC2a	ET2_cDC2a	-4.34	3.24	7.59	4.79	0.00044	0.039	ENSMUSG00000035849	11	protein_coding	Krt222	keratin 222
YFP_cDC2a	ET2_cDC2a	-3.16	4.46	7.61	5.14	0.00024	0.024	ENSMUSG00000024007	17	protein_coding	Ppil1	peptidylprolyl isomerase (cyclophilin)-like 1
YFP_cDC2a	ET2_cDC2a	-4.34	3.3	7.64	5.1	0.00026	0.025	ENSMUSG00000025616	16	protein_coding	Usp16	ubiquitin specific peptidase 16
YFP_cDC2a	ET2_cDC2a	-4.34	3.33	7.67	4.72	0.00049	0.042	ENSMUSG00000021483	13	protein_coding	Cdk20	cyclin-dependent kinase 20
YFP_cDC2a	ET2_cDC2a	-4.34	3.36	7.7	5.1	0.00026	0.025	ENSMUSG00000028127	3	protein_coding	Abcd3	ATP-binding cassette, sub-family D (ALD), member 3
YFP_cDC2a	ET2_cDC2a	-4.34	3.38	7.72	5.29	0.00019	0.021	ENSMUSG00000090015	5	protein_coding	Gm15446	predicted gene 15446
YFP_cDC2a	ET2_cDC2a	-4.34	3.39	7.74	5.67	0.0001	0.013	ENSMUSG00000042508	5	protein_coding	Dmtf1	cyclin D binding myb-like transcription factor 1
YFP_cDC2a	ET2_cDC2a	-4.34	3.41	7.76	4.72	0.00049	0.042	ENSMUSG00000038208	11	protein_coding	Pgap3	post-GPI attachment to proteins 3
YFP_cDC2a	ET2_cDC2a	-4.34	3.53	7.87	5.62	0.00011	0.014	ENSMUSG00000038344	X	protein_coding	Txlng	taxilin gamma
YFP_cDC2a	ET2_cDC2a	-4.34	3.52	7.87	5.41	0.00016	0.018	ENSMUSG00000049491	11	protein_coding	Slc36a3	solute carrier family 36 (proton/amino acid symporter), member 3
YFP_cDC2a	ET2_cDC2a	-4.34	3.56	7.9	5.99	6.2e-05	0.0092	ENSMUSG00000029265	5	protein_coding	Dr1	down-regulator of transcription 1
YFP_cDC2a	ET2_cDC2a	-4.34	3.57	7.92	5.22	0.00021	0.022	ENSMUSG00000032238	9	protein_coding	Rora	RAR-related orphan receptor alpha
YFP_cDC2a	ET2_cDC2a	-4.34	3.59	7.93	5.07	0.00027	0.026	ENSMUSG00000020802	11	protein_coding	Ube2o	ubiquitin-conjugating enzyme E2O
YFP_cDC2a	ET2_cDC2a	-4.34	3.6	7.95	6.28	4e-05	0.0065	ENSMUSG00000057286	11	protein_coding	St6galnac2	ST6 (alpha-N-acetyl-neuraminyl-2,3-beta-galactosyl-1,3)-N-acetylgalactosaminide alpha-2,6-sialyltransferase 2
YFP_cDC2a	ET2_cDC2a	-3.16	4.8	7.96	4.77	0.00045	0.039	ENSMUSG00000020785	11	protein_coding	Camkk1	calcium/calmodulin-dependent protein kinase kinase 1, alpha
YFP_cDC2a	ET2_cDC2a	-3.16	4.82	7.98	5.47	0.00014	0.017	ENSMUSG00000037787	12	protein_coding	Apopt1	apoptogenic, mitochondrial 1
YFP_cDC2a	ET2_cDC2a	-4.34	3.64	7.99	5.54	0.00013	0.016	ENSMUSG00000028521	4	protein_coding	Slc35d1	solute carrier family 35 (UDP-glucuronic acid/UDP-N-acetylgalactosamine dual transporter), member D1
YFP_cDC2a	ET2_cDC2a	-4.34	3.65	7.99	4.98	0.00032	0.03	ENSMUSG00000018001	5	protein_coding	Cyth3	cytohesin 3
YFP_cDC2a	ET2_cDC2a	-4.34	3.74	8.09	5.38	0.00016	0.018	ENSMUSG00000042303	15	protein_coding	Sgsm3	small G protein signaling modulator 3
YFP_cDC2a	ET2_cDC2a	-4.34	3.88	8.23	5.31	0.00019	0.02	ENSMUSG00000027550	3	protein_coding	Lrrcc1	leucine rich repeat and coiled-coil domain containing 1
YFP_cDC2a	ET2_cDC2a	-4.34	3.93	8.27	5.21	0.00022	0.022	ENSMUSG00000067768	X	protein_coding	Xlr4b	X-linked lymphocyte-regulated 4B
YFP_cDC2a	ET2_cDC2a	-4.34	3.95	8.29	5.46	0.00015	0.017	ENSMUSG00000000056	11	protein_coding	Narf	nuclear prelamin A recognition factor
YFP_cDC2a	ET2_cDC2a	-4.34	3.98	8.33	6.64	2.4e-05	0.0044	ENSMUSG00000023938	17	protein_coding	Aars2	alanyl-tRNA synthetase 2, mitochondrial
YFP_cDC2a	ET2_cDC2a	-4.34	3.99	8.34	7.23	1e-05	0.0025	ENSMUSG00000022408	15	protein_coding	Fam83f	family with sequence similarity 83, member F
YFP_cDC2a	ET2_cDC2a	-4.34	4	8.34	5.8	8.4e-05	0.011	ENSMUSG00000036639	5	protein_coding	Nudt1	nudix (nucleoside diphosphate linked moiety X)-type motif 1
YFP_cDC2a	ET2_cDC2a	-4.34	4.05	8.39	5.29	0.00019	0.021	ENSMUSG00000034471	11	protein_coding	Caskin2	CASK-interacting protein 2
YFP_cDC2a	ET2_cDC2a	-4.34	4.07	8.41	5.73	9.3e-05	0.012	ENSMUSG00000019777	10	protein_coding	Hdac2	histone deacetylase 2
YFP_cDC2a	ET2_cDC2a	-4.34	4.08	8.42	6.72	2.1e-05	0.0042	ENSMUSG00000039480	10	protein_coding	Nt5dc1	5'-nucleotidase domain containing 1
YFP_cDC2a	ET2_cDC2a	-3.13	5.3	8.43	4.9	0.00036	0.033	ENSMUSG00000031858	8	protein_coding	Mau2	MAU2 sister chromatid cohesion factor
YFP_cDC2a	ET2_cDC2a	-3.16	5.3	8.45	5.69	0.0001	0.013	ENSMUSG00000058230	7	protein_coding	Arhgap35	Rho GTPase activating protein 35
YFP_cDC2a	ET2_cDC2a	-4.34	4.1	8.45	5.19	0.00022	0.022	ENSMUSG00000044250	15	protein_coding	Pced1b	PC-esterase domain containing 1B
YFP_cDC2a	ET2_cDC2a	-4.34	4.16	8.5	6.17	4.8e-05	0.0073	ENSMUSG00000020413	11	protein_coding	Hus1	HUS1 checkpoint clamp component
YFP_cDC2a	ET2_cDC2a	-2.68	5.82	8.5	4.98	0.00032	0.03	ENSMUSG00000035024	9	protein_coding	Ncapd3	non-SMC condensin II complex, subunit D3
YFP_cDC2a	ET2_cDC2a	-4.34	4.21	8.56	7.15	1.1e-05	0.0026	ENSMUSG00000033170	15	protein_coding	Card10	caspase recruitment domain family, member 10
YFP_cDC2a	ET2_cDC2a	-4.34	4.3	8.64	7.09	1.2e-05	0.0027	ENSMUSG00000044952	7	protein_coding	Kctd21	potassium channel tetramerisation domain containing 21
YFP_cDC2a	ET2_cDC2a	-4.34	4.3	8.65	7.52	7e-06	0.002	ENSMUSG00000022610	15	protein_coding	Mapk12	mitogen-activated protein kinase 12
YFP_cDC2a	ET2_cDC2a	-4.34	4.32	8.66	7.6	6.2e-06	0.0018	ENSMUSG00000024269	18	protein_coding	Tpgs2	tubulin polyglutamylase complex subunit 2
YFP_cDC2a	ET2_cDC2a	-4.34	4.33	8.68	7.28	9.6e-06	0.0024	ENSMUSG00000015882	5	protein_coding	Lcorl	ligand dependent nuclear receptor corepressor-like
YFP_cDC2a	ET2_cDC2a	-4.34	4.37	8.71	7.42	7.9e-06	0.0021	ENSMUSG00000015668	X	protein_coding	Pdzd11	PDZ domain containing 11
YFP_cDC2a	ET2_cDC2a	-4.34	4.37	8.72	7.24	1e-05	0.0025	ENSMUSG00000038302	10	protein_coding	Afg1l	AFG1 like ATPase
YFP_cDC2a	ET2_cDC2a	-4.34	4.39	8.73	7.54	6.7e-06	0.0019	ENSMUSG00000055013	1	protein_coding	Agap1	ArfGAP with GTPase domain, ankyrin repeat and PH domain 1
YFP_cDC2a	ET2_cDC2a	-4.34	4.4	8.74	7.47	7.5e-06	0.0021	ENSMUSG00000038175	13	protein_coding	Mylip	myosin regulatory light chain interacting protein
YFP_cDC2a	ET2_cDC2a	-4.34	4.43	8.77	7.38	8.3e-06	0.0021	ENSMUSG00000026279	1	protein_coding	Thap4	THAP domain containing 4
YFP_cDC2a	ET2_cDC2a	-4.34	4.45	8.8	8.26	2.6e-06	0.001	ENSMUSG00000031227	X	protein_coding	Magee1	melanoma antigen, family E, 1
YFP_cDC2a	ET2_cDC2a	-3.16	5.65	8.81	5.42	0.00015	0.018	ENSMUSG00000022702	16	protein_coding	Hira	histone cell cycle regulator
YFP_cDC2a	ET2_cDC2a	-3.16	5.69	8.85	6.62	2.4e-05	0.0044	ENSMUSG00000032402	9	protein_coding	Smad3	SMAD family member 3
YFP_cDC2a	ET2_cDC2a	-4.34	4.51	8.86	8.03	3.6e-06	0.0013	ENSMUSG00000033478	19	protein_coding	Fam160b1	family with sequence similarity 160, member B1
YFP_cDC2a	ET2_cDC2a	-3.16	5.71	8.86	6.31	3.9e-05	0.0063	ENSMUSG00000031903	8	protein_coding	Pla2g15	phospholipase A2, group XV
YFP_cDC2a	ET2_cDC2a	-4.34	4.53	8.88	8.63	1.7e-06	0.00076	ENSMUSG00000013033	8	protein_coding	Adgrl1	adhesion G protein-coupled receptor L1
YFP_cDC2a	ET2_cDC2a	-4.34	4.57	8.92	7.38	8.3e-06	0.0021	ENSMUSG00000031023	7	protein_coding	Akip1	A kinase (PRKA) interacting protein 1
YFP_cDC2a	ET2_cDC2a	-4.34	4.6	8.95	7.18	1.1e-05	0.0025	ENSMUSG00000045980	11	protein_coding	Tmem104	transmembrane protein 104
YFP_cDC2a	ET2_cDC2a	-4.34	4.64	8.99	6.66	2.3e-05	0.0044	ENSMUSG00000033781	13	protein_coding	Asb13	ankyrin repeat and SOCS box-containing 13
YFP_cDC2a	ET2_cDC2a	-4.34	4.67	9.01	9.08	9.8e-07	0.00058	ENSMUSG00000028031	3	protein_coding	Dkk2	dickkopf WNT signaling pathway inhibitor 2
YFP_cDC2a	ET2_cDC2a	-4.34	4.68	9.02	8.89	1.2e-06	0.00068	ENSMUSG00000031444	8	protein_coding	F10	coagulation factor X
YFP_cDC2a	ET2_cDC2a	-4.34	4.68	9.03	8.13	3.1e-06	0.0012	ENSMUSG00000043939	17	protein_coding	A530064D06Rik	RIKEN cDNA A530064D06 gene
YFP_cDC2a	ET2_cDC2a	-4.34	4.85	9.19	9.63	5.3e-07	0.00042	ENSMUSG00000027324	2	protein_coding	Rpusd2	RNA pseudouridylate synthase domain containing 2
YFP_cDC2a	ET2_cDC2a	-4.34	4.85	9.19	8.08	3.4e-06	0.0012	ENSMUSG00000034424	8	protein_coding	Gcsh	glycine cleavage system protein H (aminomethyl carrier)
YFP_cDC2a	ET2_cDC2a	-3.13	6.06	9.19	5.25	0.0002	0.021	ENSMUSG00000001942	9	protein_coding	Siae	sialic acid acetylesterase
YFP_cDC2a	ET2_cDC2a	-3.16	6.13	9.29	6.78	1.9e-05	0.0039	ENSMUSG00000031109	X	protein_coding	Enox2	ecto-NOX disulfide-thiol exchanger 2
YFP_cDC2a	ET2_cDC2a	-3.13	6.19	9.32	6.71	2.1e-05	0.0042	ENSMUSG00000036114	4	protein_coding	Rpp25l	ribonuclease P/MRP 25 subunit-like
YFP_cDC2a	ET2_cDC2a	-4.34	4.98	9.33	8.73	1.5e-06	0.00069	ENSMUSG00000024130	17	protein_coding	Abca3	ATP-binding cassette, sub-family A (ABC1), member 3
YFP_cDC2a	ET2_cDC2a	-4.34	5.04	9.38	9.54	5.8e-07	0.00044	ENSMUSG00000003762	7	protein_coding	Coq8b	coenzyme Q8B
YFP_cDC2a	ET2_cDC2a	-4.34	5.06	9.4	7.22	1e-05	0.0025	ENSMUSG00000071648	19	protein_coding	Rom1	rod outer segment membrane protein 1
YFP_cDC2a	ET2_cDC2a	-4.34	5.06	9.41	10.14	3e-07	0.00028	ENSMUSG00000024891	19	protein_coding	Slc29a2	solute carrier family 29 (nucleoside transporters), member 2
YFP_cDC2a	ET2_cDC2a	-4.34	5.17	9.51	8.14	3.1e-06	0.0012	ENSMUSG00000023845	17	protein_coding	Lnpep	leucyl/cystinyl aminopeptidase
YFP_cDC2a	ET2_cDC2a	-4.34	5.22	9.57	8.47	2e-06	0.00088	ENSMUSG00000032221	9	protein_coding	Mns1	meiosis-specific nuclear structural protein 1
YFP_cDC2a	ET2_cDC2a	-4.34	5.24	9.58	7.82	4.7e-06	0.0015	ENSMUSG00000024083	17	protein_coding	Pja2	praja ring finger ubiquitin ligase 2
YFP_cDC2a	ET2_cDC2a	-4.34	5.25	9.59	8.42	2.2e-06	0.00092	ENSMUSG00000025269	X	protein_coding	Apex2	apurinic/apyrimidinic endonuclease 2
YFP_cDC2a	ET2_cDC2a	-4.34	5.31	9.65	11.3	9.2e-08	0.00016	ENSMUSG00000016382	X	protein_coding	Pls3	plastin 3 (T-isoform)
YFP_cDC2a	ET2_cDC2a	-4.34	5.33	9.68	9.31	7.5e-07	0.00051	ENSMUSG00000072640	11	protein_coding	Lyrm9	LYR motif containing 9
YFP_cDC2a	ET2_cDC2a	-4.34	5.87	10.21	12.12	4.2e-08	0.00012	ENSMUSG00000068739	3	protein_coding	Sars	seryl-aminoacyl-tRNA synthetase
YFP_cDC2a	ET2_cDC2a	-4.34	6.36	10.7	13.43	1.3e-08	8.3e-05	ENSMUSG00000006021	7	protein_coding	Kptn	kaptin

## Sheet: cDC1-2
sample_1	sample_2	value_1	value_2	lgFold	test_stat	p_value	q_value	Geneid	Chr	biotype	SYMBOL	GENENAME
YFP_cDC1	YFP_cDC2a	-4.39	7.3	11.69	-1.39	1.4e-10	2.4e-06	ENSMUSG00000049723	9	protein_coding	Mmp12	matrix metallopeptidase 12
YFP_cDC1	YFP_cDC2a	-4.39	6.03	10.41	-14.57	5.3e-09	2.8e-05	ENSMUSG00000038805	17	protein_coding	Six3	sine oculis-related homeobox 3
YFP_cDC1	YFP_cDC2a	-4.39	6.22	10.61	-1.28	5e-09	2.8e-05	ENSMUSG00000003418	2	protein_coding	St8sia6	ST8 alpha-N-acetyl-neuraminide alpha-2,8-sialyltransferase 6
YFP_cDC1	YFP_cDC2a	-4.39	6.54	10.93	-1.5	6.5e-09	2.8e-05	ENSMUSG00000039976	11	protein_coding	Tbc1d16	TBC1 domain family, member 16
YFP_cDC1	YFP_cDC2a	-4.39	6.05	10.44	-3.42	1.2e-08	4.3e-05	ENSMUSG00000070868	4	protein_coding	Skint3	selection and upkeep of intraepithelial T cells 3
YFP_cDC1	YFP_cDC2a	6.5	-4.34	-10.84	1.92	1.6e-08	4.7e-05	ENSMUSG00000090761	10	antisense	Gm17201	predicted gene 17201
YFP_cDC1	YFP_cDC2a	-4.39	5.74	10.13	-13.02	1.9e-08	4.8e-05	ENSMUSG00000070891	4	protein_coding	Gm12689	predicted gene 12689
YFP_cDC1	YFP_cDC2a	-4.39	5.77	10.16	-3.81	3.8e-08	7.5e-05	ENSMUSG00000104576	5	TEC	F830115B05Rik	RIKEN cDNA F830115B05 gene
YFP_cDC1	YFP_cDC2a	-4.39	5.61	10	0.77	3.9e-08	7.5e-05	ENSMUSG00000030223	6	protein_coding	Ptpro	protein tyrosine phosphatase, receptor type, O
YFP_cDC1	YFP_cDC2a	5.74	-4.34	-10.08	1.8	7.8e-08	9.9e-05	ENSMUSG00000031256	X	protein_coding	Cstf2	cleavage stimulation factor, 3' pre-RNA subunit 2
YFP_cDC1	YFP_cDC2a	5.45	-4.34	-9.79	-0.15	7.9e-08	9.9e-05	ENSMUSG00000051043	11	protein_coding	Gprc5c	G protein-coupled receptor, family C, group 5, member C
YFP_cDC1	YFP_cDC2a	-4.39	5.65	10.04	-11.5	7.7e-08	9.9e-05	ENSMUSG00000110218	17	protein_coding	Gm20219	predicted gene, 20219
YFP_cDC1	YFP_cDC2a	-4.39	5.92	10.31	-0.36	6.1e-08	9.9e-05	ENSMUSG00000040950	11	protein_coding	Mgl2	macrophage galactose N-acetyl-galactosamine specific lectin 2
YFP_cDC1	YFP_cDC2a	-4.39	5.94	10.33	-1.26	7.9e-08	9.9e-05	ENSMUSG00000095788	3	protein_coding	Sirpb1a	signal-regulatory protein beta 1A
YFP_cDC1	YFP_cDC2a	5.96	-4.34	-10.3	5.07	1.1e-07	0.00012	ENSMUSG00000020802	11	protein_coding	Ube2o	ubiquitin-conjugating enzyme E2O
YFP_cDC1	YFP_cDC2a	5.37	-4.34	-9.71	7.75	1.1e-07	0.00012	ENSMUSG00000097048	6	antisense	1600020E01Rik	RIKEN cDNA 1600020E01 gene
YFP_cDC1	YFP_cDC2a	6.17	-4.34	-10.51	2.06	1.4e-07	0.00014	ENSMUSG00000024885	19	protein_coding	Aldh3b1	aldehyde dehydrogenase 3 family, member B1
YFP_cDC1	YFP_cDC2a	5.25	-4.34	-9.59	-0.15	2.6e-07	0.00018	ENSMUSG00000066829	9	protein_coding	Zfp810	zinc finger protein 810
YFP_cDC1	YFP_cDC2a	5.19	-4.34	-9.53	-0.15	2.5e-07	0.00018	ENSMUSG00000039315	5	protein_coding	Clnk	cytokine-dependent hematopoietic cell linker
YFP_cDC1	YFP_cDC2a	5.16	-4.34	-9.5	1.32	2.2e-07	0.00018	ENSMUSG00000004110	1	protein_coding	Cacna1e	calcium channel, voltage-dependent, R type, alpha 1E subunit
YFP_cDC1	YFP_cDC2a	5.09	-4.34	-9.43	1.19	2.5e-07	0.00018	ENSMUSG00000029049	4	protein_coding	Morn1	MORN repeat containing 1
YFP_cDC1	YFP_cDC2a	-4.39	5.1	9.49	-0.59	1.8e-07	0.00018	ENSMUSG00000099696	9	lincRNA	2900052N01Rik	RIKEN cDNA 2900052N01 gene
YFP_cDC1	YFP_cDC2a	-4.39	5.21	9.6	-10.59	1.9e-07	0.00018	ENSMUSG00000065799	14	snoRNA	Gm25517	predicted gene, 25517
YFP_cDC1	YFP_cDC2a	5.1	-4.34	-9.45	-0.15	2.6e-07	0.00018	ENSMUSG00000105699	5	lincRNA	Gm43703	predicted gene 43703
YFP_cDC1	YFP_cDC2a	-4.08	5.62	9.7	-1.19	2.6e-07	0.00018	ENSMUSG00000035860	12	protein_coding	Cdhr3	cadherin-related family member 3
YFP_cDC1	YFP_cDC2a	-4.39	5.39	9.78	-3.81	3.9e-07	0.00026	ENSMUSG00000011382	7	protein_coding	Dhdh	dihydrodiol dehydrogenase (dimeric)
YFP_cDC1	YFP_cDC2a	5.39	-4.34	-9.73	1.96	4.3e-07	0.00027	ENSMUSG00000033102	13	protein_coding	Cdc14b	CDC14 cell division cycle 14B
YFP_cDC1	YFP_cDC2a	-3.4	6.05	9.45	-3.35	4.2e-07	0.00027	ENSMUSG00000089956	8	antisense	Gm16553	predicted gene 16553
YFP_cDC1	YFP_cDC2a	5.57	-4.34	-9.91	5.38	4.9e-07	0.00028	ENSMUSG00000042303	15	protein_coding	Sgsm3	small G protein signaling modulator 3
YFP_cDC1	YFP_cDC2a	5.47	-4.34	-9.82	-0.13	4.8e-07	0.00028	ENSMUSG00000024798	19	protein_coding	Htr7	5-hydroxytryptamine (serotonin) receptor 7
YFP_cDC1	YFP_cDC2a	-4.39	6.15	10.54	-0.47	4.6e-07	0.00028	ENSMUSG00000028217	4	protein_coding	Cdh17	cadherin 17
YFP_cDC1	YFP_cDC2a	4.84	-4.34	-9.18	0.93	5.3e-07	0.00029	ENSMUSG00000074813	2	lincRNA	Gm14005	predicted gene 14005
YFP_cDC1	YFP_cDC2a	-4.39	5.58	9.97	-2.06	5.4e-07	0.00029	ENSMUSG00000040364	7	protein_coding	Sec1	secretory blood group 1
YFP_cDC1	YFP_cDC2a	-4.39	4.87	9.25	-0.18	7.5e-07	0.00038	ENSMUSG00000102418	1	protein_coding	Sh2d1b1	SH2 domain containing 1B1
YFP_cDC1	YFP_cDC2a	-4.39	5.42	9.81	-1.98	7.6e-07	0.00038	ENSMUSG00000029033	4	protein_coding	Acap3	ArfGAP with coiled-coil, ankyrin repeat and PH domains 3
YFP_cDC1	YFP_cDC2a	5.1	-4.34	-9.44	7.38	8.5e-07	0.00041	ENSMUSG00000026279	1	protein_coding	Thap4	THAP domain containing 4
YFP_cDC1	YFP_cDC2a	5.42	-4.34	-9.76	7.18	9.2e-07	0.00044	ENSMUSG00000045980	11	protein_coding	Tmem104	transmembrane protein 104
YFP_cDC1	YFP_cDC2a	5.32	-4.34	-9.66	1.97	9.5e-07	0.00044	ENSMUSG00000041632	13	protein_coding	Mrps27	mitochondrial ribosomal protein S27
YFP_cDC1	YFP_cDC2a	5.41	-4.34	-9.75	1.59	1.3e-06	0.00049	ENSMUSG00000026315	1	protein_coding	Serpinb8	serine (or cysteine) peptidase inhibitor, clade B, member 8
YFP_cDC1	YFP_cDC2a	5.16	-4.34	-9.5	-0.13	1.3e-06	0.00049	ENSMUSG00000034783	6	protein_coding	Cd207	CD207 antigen
YFP_cDC1	YFP_cDC2a	5	-4.34	-9.34	-0.14	1.2e-06	0.00049	ENSMUSG00000071068	17	protein_coding	Treml2	triggering receptor expressed on myeloid cells-like 2
YFP_cDC1	YFP_cDC2a	-3.4	5.31	8.71	0.77	1.2e-06	0.00049	ENSMUSG00000000318	11	protein_coding	Clec10a	C-type lectin domain family 10, member A
YFP_cDC1	YFP_cDC2a	-3.4	5.43	8.83	-0.98	1.2e-06	0.00049	ENSMUSG00000035539	4	protein_coding	Ccdc180	coiled-coil domain containing 180
YFP_cDC1	YFP_cDC2a	-3.4	5.55	8.95	0.11	1.3e-06	0.00049	ENSMUSG00000042035	3	protein_coding	Igsf3	immunoglobulin superfamily, member 3
YFP_cDC1	YFP_cDC2a	-4.39	5	9.38	-3.46	1.1e-06	0.00049	ENSMUSG00000049811	11	protein_coding	Fam161a	family with sequence similarity 161, member A
YFP_cDC1	YFP_cDC2a	-4.39	5.23	9.61	-1.45	1.2e-06	0.00049	ENSMUSG00000031445	8	protein_coding	Proz	protein Z, vitamin K-dependent plasma glycoprotein
YFP_cDC1	YFP_cDC2a	-3.87	6.5	10.37	-1.79	1.1e-06	0.00049	ENSMUSG00000012819	10	protein_coding	Cdh23	cadherin 23 (otocadherin)
YFP_cDC1	YFP_cDC2a	-3.09	7.58	10.68	-1.97	1.3e-06	0.00049	ENSMUSG00000030376	7	protein_coding	Slc8a2	solute carrier family 8 (sodium/calcium exchanger), member 2
YFP_cDC1	YFP_cDC2a	-4.39	4.6	8.99	-8.75	1.5e-06	0.00053	ENSMUSG00000022864	16	protein_coding	D16Ertd472e	DNA segment, Chr 16, ERATO Doi 472, expressed
YFP_cDC1	YFP_cDC2a	-4.39	4.75	9.14	-8.74	1.5e-06	0.00053	ENSMUSG00000030852	7	protein_coding	Tacc2	transforming, acidic coiled-coil containing protein 2
YFP_cDC1	YFP_cDC2a	4.62	-4.34	-8.96	-0.15	1.7e-06	0.0006	ENSMUSG00000093577	3	antisense	Gm20632	predicted gene 20632
YFP_cDC1	YFP_cDC2a	4.78	-4.34	-9.12	1.38	1.9e-06	0.00063	ENSMUSG00000009092	10	protein_coding	Derl3	Der1-like domain family, member 3
YFP_cDC1	YFP_cDC2a	4.98	-4.34	-9.32	-0.14	1.9e-06	0.00063	ENSMUSG00000081169	4	unprocessed_pseudogene	Gm12551	predicted gene 12551
YFP_cDC1	YFP_cDC2a	-4.39	4.49	8.88	-8.5	2e-06	0.00063	ENSMUSG00000034842	5	protein_coding	Art3	ADP-ribosyltransferase 3
YFP_cDC1	YFP_cDC2a	-4.39	4.61	9	-3.17	2e-06	0.00063	ENSMUSG00000028758	4	protein_coding	Kif17	kinesin family member 17
YFP_cDC1	YFP_cDC2a	-3.92	6.49	10.41	0.7	1.9e-06	0.00063	ENSMUSG00000074417	7	protein_coding	Gm14548	predicted gene 14548
YFP_cDC1	YFP_cDC2a	-4.39	4.46	8.85	-8.37	2.4e-06	0.00073	ENSMUSG00000025931	1	protein_coding	Paqr8	progestin and adipoQ receptor family member VIII
YFP_cDC1	YFP_cDC2a	-3.4	5.87	9.27	-3.22	2.5e-06	0.00076	ENSMUSG00000037363	8	protein_coding	Letm2	leucine zipper-EF-hand containing transmembrane protein 2
YFP_cDC1	YFP_cDC2a	-4.39	4.42	8.81	-4.98	3e-06	0.0009	ENSMUSG00000021822	14	protein_coding	Plau	plasminogen activator, urokinase
YFP_cDC1	YFP_cDC2a	4.55	-4.34	-8.9	-0.15	3.2e-06	0.00094	ENSMUSG00000045349	4	protein_coding	Sh2d5	SH2 domain containing 5
YFP_cDC1	YFP_cDC2a	4.66	-4.34	-9.01	-0.14	3.4e-06	0.00098	ENSMUSG00000102615	8	TEC	Gm37844	predicted gene, 37844
YFP_cDC1	YFP_cDC2a	4.88	-4.34	-9.23	-0.13	3.6e-06	0.001	ENSMUSG00000032591	9	protein_coding	Mst1	macrophage stimulating 1 (hepatocyte growth factor-like)
YFP_cDC1	ET2_cDC1	6.32	-4.11	-10.44	0.2	7.2e-08	0.0013	ENSMUSG00000076615	12	IG_C_gene	Ighg3	Immunoglobulin heavy constant gamma 3
YFP_cDC1	YFP_cDC2a	4.39	-4.34	-8.73	1.38	5.1e-06	0.0013	ENSMUSG00000020063	10	protein_coding	Sirt1	sirtuin 1
YFP_cDC1	YFP_cDC2a	-4.39	4.43	8.81	-3.21	4.7e-06	0.0013	ENSMUSG00000066800	1	protein_coding	Rnasel	ribonuclease L (2', 5'-oligoisoadenylate synthetase-dependent)
YFP_cDC1	YFP_cDC2a	-4.08	4.84	8.92	-0.74	5e-06	0.0013	ENSMUSG00000027164	2	protein_coding	Traf6	TNF receptor-associated factor 6
YFP_cDC1	YFP_cDC2a	-4.39	5.08	9.47	-2.07	4.7e-06	0.0013	ENSMUSG00000022948	16	protein_coding	Setd4	SET domain containing 4
YFP_cDC1	YFP_cDC2a	-3.92	5.26	9.18	-7.22	5.5e-06	0.0014	ENSMUSG00000105613	5	TEC	Gm43684	predicted gene 43684
YFP_cDC1	YFP_cDC2a	-3.4	5.08	8.48	-9.43	5.7e-06	0.0015	ENSMUSG00000081528	4	processed_pseudogene	Gm12924	predicted gene 12924
YFP_cDC1	YFP_cDC2a	-3.87	5.17	9.03	-9.68	6.5e-06	0.0016	ENSMUSG00000058163	11	protein_coding	Gm5431	predicted gene 5431
YFP_cDC1	YFP_cDC2a	-3.57	5.66	9.23	-0.61	6.1e-06	0.0016	ENSMUSG00000035208	11	protein_coding	Slfn8	schlafen 8
YFP_cDC1	YFP_cDC2a	4.84	-4.34	-9.18	2.56	7.3e-06	0.0018	ENSMUSG00000019916	10	protein_coding	P4ha1	procollagen-proline, 2-oxoglutarate 4-dioxygenase (proline 4-hydroxylase), alpha 1 polypeptide
YFP_cDC1	YFP_cDC2a	4.7	-4.34	-9.04	2.03	7.2e-06	0.0018	ENSMUSG00000041035	19	protein_coding	Gm17018	predicted gene 17018
YFP_cDC1	ET2_cDC1	6.2	-3.56	-9.76	-10.5	2.2e-07	0.0019	ENSMUSG00000030742	7	protein_coding	Lat	linker for activation of T cells
YFP_cDC1	ET2_cDC1	5.1	-4.17	-9.27	-0.2	3.4e-07	0.002	ENSMUSG00000105699	5	lincRNA	Gm43703	predicted gene 43703
YFP_cDC1	YFP_cDC2a	-4.39	4.27	8.65	-3.7	8.3e-06	0.002	ENSMUSG00000074607	2	protein_coding	Tox2	TOX high mobility group box family member 2
YFP_cDC1	YFP_cDC2a	-4.39	4.28	8.67	0.64	8.4e-06	0.002	ENSMUSG00000059639	6	protein_coding	Clec4a4	C-type lectin domain family 4, member a4
YFP_cDC1	YFP_cDC2a	-4.39	4.5	8.89	-7.42	8.1e-06	0.002	ENSMUSG00000027505	2	protein_coding	Fam209	family with sequence similarity 209
YFP_cDC1	YFP_cDC2a	4.36	-4.34	-8.71	1.52	9.3e-06	0.0021	ENSMUSG00000092349	17	protein_coding	Platr17	pluripotency associated transcript 17
YFP_cDC1	YFP_cDC2a	4.81	-4.34	-9.15	6.66	1.1e-05	0.0022	ENSMUSG00000033781	13	protein_coding	Asb13	ankyrin repeat and SOCS box-containing 13
YFP_cDC1	YFP_cDC2a	4.65	-4.34	-8.99	-0.13	1.1e-05	0.0022	ENSMUSG00000032352	9	protein_coding	Lrrc1	leucine rich repeat containing 1
YFP_cDC1	YFP_cDC2a	4.4	-4.34	-8.74	1.34	1e-05	0.0022	ENSMUSG00000030878	7	protein_coding	Cdr2	cerebellar degeneration-related 2
YFP_cDC1	YFP_cDC2a	4.69	-4.34	-9.03	1.78	1.1e-05	0.0022	ENSMUSG00000076911	14	TR_J_gene	Traj18	T cell receptor alpha joining 18
YFP_cDC1	YFP_cDC2a	10.11	11.82	1.71	-5.88	1e-05	0.0022	ENSMUSG00000040699	11	protein_coding	Limd2	LIM domain containing 2
YFP_cDC1	YFP_cDC2a	-4.39	4	8.39	-6.44	1e-05	0.0022	ENSMUSG00000056531	5	protein_coding	Ccdc18	coiled-coil domain containing 18
YFP_cDC1	YFP_cDC2a	-4.39	4.13	8.52	-3.15	9.9e-06	0.0022	ENSMUSG00000018500	11	protein_coding	Adora2b	adenosine A2b receptor
YFP_cDC1	YFP_cDC2a	-4.39	4.27	8.65	-0.92	1.1e-05	0.0022	ENSMUSG00000018417	1	protein_coding	Myo1b	myosin IB
YFP_cDC1	YFP_cDC2a	-4.39	4.32	8.71	-0.23	9.7e-06	0.0022	ENSMUSG00000035933	12	protein_coding	Cog5	component of oligomeric golgi complex 5
YFP_cDC1	YFP_cDC2a	-3.79	5.65	9.44	-3.76	9.5e-06	0.0022	ENSMUSG00000020085	10	protein_coding	Aifm2	apoptosis-inducing factor, mitochondrion-associated 2
YFP_cDC1	YFP_cDC2a	6.09	-3.16	-9.25	6.62	1.1e-05	0.0023	ENSMUSG00000032402	9	protein_coding	Smad3	SMAD family member 3
YFP_cDC1	YFP_cDC2a	4.47	-4.34	-8.82	-0.14	1.1e-05	0.0023	ENSMUSG00000008843	5	protein_coding	Cldn13	claudin 13
YFP_cDC1	YFP_cDC2a	10.14	12.02	1.88	-5.38	1.2e-05	0.0025	ENSMUSG00000026360	1	protein_coding	Rgs2	regulator of G-protein signaling 2
YFP_cDC1	YFP_cDC2a	4.81	-4.34	-9.15	-0.12	1.4e-05	0.0027	ENSMUSG00000020021	10	protein_coding	Fgd6	FYVE, RhoGEF and PH domain containing 6
YFP_cDC1	YFP_cDC2a	4.41	-4.34	-8.76	1.4	1.5e-05	0.0027	ENSMUSG00000051124	6	protein_coding	Gimap9	GTPase, IMAP family member 9
YFP_cDC1	YFP_cDC2a	4.03	-4.34	-8.37	-0.15	1.4e-05	0.0027	ENSMUSG00000086742	7	processed_transcript	Gm16201	predicted gene 16201
YFP_cDC1	YFP_cDC2a	-3.4	5.19	8.59	-1.99	1.4e-05	0.0027	ENSMUSG00000029053	4	protein_coding	Prkcz	protein kinase C, zeta
YFP_cDC1	YFP_cDC2a	-4.39	4.44	8.83	-1.9	1.4e-05	0.0027	ENSMUSG00000058756	11	protein_coding	Thra	thyroid hormone receptor alpha
YFP_cDC1	YFP_cDC2a	4.2	-4.34	-8.54	1.4	1.8e-05	0.0033	ENSMUSG00000086324	16	antisense	Gm15564	predicted gene 15564
YFP_cDC1	YFP_cDC2a	-4.39	4.29	8.68	-6.81	1.9e-05	0.0034	ENSMUSG00000045140	11	protein_coding	Pigw	phosphatidylinositol glycan anchor biosynthesis, class W
YFP_cDC1	YFP_cDC2a	-4.39	4.35	8.74	-1.21	1.9e-05	0.0034	ENSMUSG00000021708	13	protein_coding	Rasgrf2	RAS protein-specific guanine nucleotide-releasing factor 2
YFP_cDC1	YFP_cDC2a	3.86	-4.34	-8.2	5.46	2e-05	0.0035	ENSMUSG00000031732	8	protein_coding	Phlpp2	PH domain and leucine rich repeat protein phosphatase 2
YFP_cDC1	YFP_cDC2a	-4.08	4.15	8.23	-6.56	2e-05	0.0035	ENSMUSG00000093203	2	miRNA	Gm22411	predicted gene, 22411
YFP_cDC1	YFP_cDC2a	-4.08	5.03	9.11	-1.8	1.9e-05	0.0035	ENSMUSG00000027166	2	protein_coding	Dnajc24	DnaJ heat shock protein family (Hsp40) member C24
YFP_cDC1	YFP_cDC2a	-4.08	5.49	9.57	-1.4	2e-05	0.0035	ENSMUSG00000026073	1	protein_coding	Il1r2	interleukin 1 receptor, type II
YFP_cDC1	YFP_cDC2a	-4.39	4.16	8.55	-1.26	2.2e-05	0.0038	ENSMUSG00000005237	11	protein_coding	Dnah2	dynein, axonemal, heavy chain 2
YFP_cDC1	YFP_cDC2a	-4.39	4.24	8.63	-2.38	2.2e-05	0.0038	ENSMUSG00000024766	19	protein_coding	Lipo3	lipase, member O3
YFP_cDC1	YFP_cDC2a	4.08	-4.34	-8.43	6.57	2.3e-05	0.0039	ENSMUSG00000034587	11	processed_transcript	8430429K09Rik	RIKEN cDNA 8430429K09 gene
YFP_cDC1	ET2_cDC1	-4.39	5.47	9.85	-2	8.9e-07	0.0039	ENSMUSG00000029033	4	protein_coding	Acap3	ArfGAP with coiled-coil, ankyrin repeat and PH domains 3
YFP_cDC1	YFP_cDC2a	-3.62	5.04	8.66	0.12	2.4e-05	0.0041	ENSMUSG00000110206	7	protein_coding	Flt3l	FMS-like tyrosine kinase 3 ligand
YFP_cDC1	YFP_cDC2a	5.55	-3.16	-8.7	5.14	2.6e-05	0.0043	ENSMUSG00000024007	17	protein_coding	Ppil1	peptidylprolyl isomerase (cyclophilin)-like 1
YFP_cDC1	YFP_cDC2a	-4.08	4.25	8.33	-3.47	2.6e-05	0.0043	ENSMUSG00000086564	3	protein_coding	Cd101	CD101 antigen
YFP_cDC1	YFP_cDC2a	-4.39	3.95	8.34	0.87	2.7e-05	0.0043	ENSMUSG00000028613	4	protein_coding	Lrp8	low density lipoprotein receptor-related protein 8, apolipoprotein e receptor
YFP_cDC1	YFP_cDC2a	-3.92	4.76	8.68	0.13	2.7e-05	0.0043	ENSMUSG00000035469	14	protein_coding	Rcbtb1	regulator of chromosome condensation (RCC1) and BTB (POZ) domain containing protein 1
YFP_cDC1	YFP_cDC2a	-4.39	3.82	8.21	0.72	2.7e-05	0.0044	ENSMUSG00000051177	2	protein_coding	Plcb1	phospholipase C, beta 1
YFP_cDC1	YFP_cDC2a	-4.08	4.7	8.78	1.55	2.8e-05	0.0044	ENSMUSG00000074677	3	protein_coding	Sirpb1c	signal-regulatory protein beta 1C
YFP_cDC1	YFP_cDC2a	4.62	-4.34	-8.96	2.06	2.9e-05	0.0045	ENSMUSG00000034639	6	protein_coding	Setmar	SET domain without mariner transposase fusion
YFP_cDC1	YFP_cDC2a	4.54	-4.34	-8.89	2.21	3e-05	0.0046	ENSMUSG00000033902	2	protein_coding	Mapkbp1	mitogen-activated protein kinase binding protein 1
YFP_cDC1	YFP_cDC2a	-4.39	4.62	9.01	0.11	3e-05	0.0046	ENSMUSG00000097585	7	processed_transcript	E230029C05Rik	RIKEN cDNA E230029C05 gene
YFP_cDC1	YFP_cDC2a	-4.39	4.44	8.83	-1.46	3e-05	0.0047	ENSMUSG00000079043	2	protein_coding	Fastkd5	FAST kinase domains 5
YFP_cDC1	YFP_cDC2a	4.05	-4.34	-8.39	5.62	3.1e-05	0.0048	ENSMUSG00000038344	X	protein_coding	Txlng	taxilin gamma
YFP_cDC1	YFP_cDC2a	3.82	-4.34	-8.16	1.27	3.3e-05	0.005	ENSMUSG00000039530	8	protein_coding	Tusc3	tumor suppressor candidate 3
YFP_cDC1	YFP_cDC2a	5.6	-3.16	-8.76	-1.1	3.6e-05	0.0053	ENSMUSG00000074259	9	protein_coding	Gramd2	GRAM domain containing 2
YFP_cDC1	YFP_cDC2a	-3.56	5.07	8.63	-4.01	3.7e-05	0.0054	ENSMUSG00000030452	7	protein_coding	Nipa2	non imprinted in Prader-Willi/Angelman syndrome 2 homolog (human)
YFP_cDC1	YFP_cDC2a	-4.08	4.77	8.85	-1.7	3.7e-05	0.0054	ENSMUSG00000035367	13	protein_coding	Rmi1	RecQ mediated genome instability 1
YFP_cDC1	YFP_cDC2a	-2.24	7.42	9.66	-1.52	3.6e-05	0.0054	ENSMUSG00000024597	18	protein_coding	Slc12a2	solute carrier family 12, member 2
YFP_cDC1	YFP_cDC2a	4.19	-4.34	-8.53	2.37	3.9e-05	0.0055	ENSMUSG00000027001	2	protein_coding	Dusp19	dual specificity phosphatase 19
YFP_cDC1	YFP_cDC2a	-3.56	5.68	9.24	0.72	3.8e-05	0.0055	ENSMUSG00000020689	11	protein_coding	Itgb3	integrin beta 3
YFP_cDC1	YFP_cDC2a	3.65	-4.34	-7.99	1.33	4.6e-05	0.0064	ENSMUSG00000042106	9	protein_coding	Inka1	inka box actin regulator 1
YFP_cDC1	YFP_cDC2a	-4.39	3.83	8.22	-6.21	4.6e-05	0.0064	ENSMUSG00000029312	5	protein_coding	Klhl8	kelch-like 8
YFP_cDC1	YFP_cDC2a	-4.39	3.92	8.31	0	4.5e-05	0.0064	ENSMUSG00000045636	8	protein_coding	Mtus1	mitochondrial tumor suppressor 1
YFP_cDC1	YFP_cDC2a	3.97	-4.34	-8.32	-0.13	4.9e-05	0.0067	ENSMUSG00000026536	1	protein_coding	Ifi211	interferon activated gene 211
YFP_cDC1	YFP_cDC2a	-3.4	4.52	7.92	-5.75	4.8e-05	0.0067	ENSMUSG00000110344	11	protein_coding	Gm45716	predicted gene 45716
YFP_cDC1	YFP_cDC2a	-4.39	4.18	8.56	-0.5	5.1e-05	0.0069	ENSMUSG00000050619	2	protein_coding	Zscan29	zinc finger SCAN domains 29
YFP_cDC1	YFP_cDC2a	4.09	-4.34	-8.43	1.24	5.2e-05	0.007	ENSMUSG00000038240	10	protein_coding	Pdss2	prenyl (solanesyl) diphosphate synthase, subunit 2
YFP_cDC1	YFP_cDC2a	-4.39	3.75	8.14	-4.17	5.4e-05	0.0073	ENSMUSG00000111656	9	lincRNA	Gm47232	predicted gene, 47232
YFP_cDC1	YFP_cDC2a	4.12	-4.34	-8.46	1.28	5.8e-05	0.0077	ENSMUSG00000034586	11	protein_coding	Hid1	HID1 domain containing
YFP_cDC1	YFP_cDC2a	3.95	-4.34	-8.3	1.51	5.8e-05	0.0077	ENSMUSG00000048106	3	lincRNA	4632415L05Rik	RIKEN cDNA 4632415L05 gene
YFP_cDC1	YFP_cDC2a	3.52	-4.34	-7.86	-0.15	6e-05	0.0079	ENSMUSG00000026563	1	protein_coding	Tada1	transcriptional adaptor 1
YFP_cDC1	YFP_cDC2a	3.98	-4.34	-8.33	1.9	6.2e-05	0.0081	ENSMUSG00000056671	18	protein_coding	Prelid2	PRELI domain containing 2
YFP_cDC1	YFP_cDC2a	-4.39	3.86	8.25	-2.48	6.3e-05	0.0082	ENSMUSG00000041272	4	protein_coding	Tox	thymocyte selection-associated high mobility group box
YFP_cDC1	YFP_cDC2a	5.27	-3.16	-8.42	-1.1	7e-05	0.0089	ENSMUSG00000095026	8	protein_coding	Gm3336	predicted gene 3336
YFP_cDC1	YFP_cDC2a	11.82	11.05	-0.77	-0.43	7e-05	0.0089	ENSMUSG00000001175	12	protein_coding	Calm1	calmodulin 1
YFP_cDC1	YFP_cDC2a	-4.39	3.47	7.86	-5.92	7.1e-05	0.0091	ENSMUSG00000037418	19	protein_coding	Best1	bestrophin 1
YFP_cDC1	YFP_cDC2a	11.09	10.1	-0.99	-1.16	7.4e-05	0.0093	ENSMUSG00000025967	1	protein_coding	Eef1b2	eukaryotic translation elongation factor 1 beta 2
YFP_cDC1	YFP_cDC2a	3.62	-4.34	-7.97	-0.14	7.9e-05	0.0099	ENSMUSG00000100599	15	processed_transcript	1700120C14Rik	RIKEN cDNA 1700120C14 gene
YFP_cDC1	YFP_cDC2a	5.52	-3.13	-8.65	6.71	8.4e-05	0.01	ENSMUSG00000036114	4	protein_coding	Rpp25l	ribonuclease P/MRP 25 subunit-like
YFP_cDC1	YFP_cDC2a	-3.4	4.34	7.74	-7.02	8.4e-05	0.01	ENSMUSG00000056459	12	protein_coding	Zbtb25	zinc finger and BTB domain containing 25
YFP_cDC1	YFP_cDC2a	-3.87	4.36	8.23	-0.94	8.6e-05	0.01	ENSMUSG00000033790	7	protein_coding	Tubgcp5	tubulin, gamma complex associated protein 5
YFP_cDC1	YFP_cDC2a	-4.39	4.03	8.42	-0.91	8.6e-05	0.01	ENSMUSG00000034371	19	protein_coding	Tkfc	triokinase, FMN cyclase
YFP_cDC1	YFP_cDC2a	5.82	-3.13	-8.95	2.91	9.6e-05	0.011	ENSMUSG00000036860	11	protein_coding	Mrpl55	mitochondrial ribosomal protein L55
YFP_cDC1	ET2_cDC1	4.63	-4.09	-8.71	-4.3	3.1e-06	0.011	ENSMUSG00000018740	11	protein_coding	Slc25a35	solute carrier family 25, member 35
YFP_cDC1	YFP_cDC2a	4.13	-4.34	-8.47	2.25	9.5e-05	0.011	ENSMUSG00000028958	5	protein_coding	Tmub1	transmembrane and ubiquitin-like domain containing 1
YFP_cDC1	YFP_cDC2a	3.68	-4.34	-8.02	1.81	9.8e-05	0.011	ENSMUSG00000033318	10	protein_coding	Gstt2	glutathione S-transferase, theta 2
YFP_cDC1	YFP_cDC2a	3.41	-4.34	-7.76	-0.15	9.2e-05	0.011	ENSMUSG00000020176	11	protein_coding	Grb10	growth factor receptor bound protein 10
YFP_cDC1	YFP_cDC2a	3.59	-4.34	-7.94	1.22	8.9e-05	0.011	ENSMUSG00000097113	1	lincRNA	Gm19705	predicted gene, 19705
YFP_cDC1	YFP_cDC2a	-4.39	3.46	7.85	-4.14	9.1e-05	0.011	ENSMUSG00000031796	8	protein_coding	Cfap20	cilia and flagella associated protein 20
YFP_cDC1	ET2_cDC1	4.62	-3.93	-8.55	-0.2	4.2e-06	0.012	ENSMUSG00000093577	3	antisense	Gm20632	predicted gene 20632
YFP_cDC1	YFP_cDC2a	4.06	-4.34	-8.4	-0.12	0.0001	0.012	ENSMUSG00000030172	6	protein_coding	Erc1	ELKS/RAB6-interacting/CAST family member 1
YFP_cDC1	YFP_cDC2a	3.99	-4.34	-8.33	2.15	0.0001	0.012	ENSMUSG00000041444	9	protein_coding	Arhgap32	Rho GTPase activating protein 32
YFP_cDC1	YFP_cDC2a	3.37	-4.34	-7.72	-0.15	0.00011	0.012	ENSMUSG00000013076	9	protein_coding	Amotl1	angiomotin-like 1
YFP_cDC1	ET2_cDC1	-4.39	4.82	9.21	-0.7	5.3e-06	0.013	ENSMUSG00000046791	12	protein_coding	Riox1	ribosomal oxygenase 1
YFP_cDC1	YFP_cDC2a	3.94	-4.34	-8.29	2.16	0.00012	0.014	ENSMUSG00000044037	9	protein_coding	Als2cl	ALS2 C-terminal like
YFP_cDC1	YFP_cDC2a	-3.92	4.86	8.78	0.52	0.00012	0.014	ENSMUSG00000030165	6	protein_coding	Klrd1	killer cell lectin-like receptor, subfamily D, member 1
YFP_cDC1	ET2_cDC1	4.47	-4.41	-8.89	-0.1	9.4e-06	0.015	ENSMUSG00000008843	5	protein_coding	Cldn13	claudin 13
YFP_cDC1	ET2_cDC1	4.4	-4.32	-8.72	1.3	9.8e-06	0.015	ENSMUSG00000030878	7	protein_coding	Cdr2	cerebellar degeneration-related 2
YFP_cDC1	ET2_cDC1	12.36	13.33	0.97	-0.1	8.9e-06	0.015	ENSMUSG00000034892	12	protein_coding	Rps29	ribosomal protein S29
YFP_cDC1	YFP_cDC2a	-4.39	3.37	7.76	-4.92	0.00013	0.015	ENSMUSG00000086109	2	lincRNA	Gm13391	predicted gene 13391
YFP_cDC1	ET2_cDC1	-4.39	4.43	8.82	2.8	8.9e-06	0.015	ENSMUSG00000029291	5	protein_coding	Rufy3	RUN and FYVE domain containing 3
YFP_cDC1	ET2_cDC1	-4.39	4.77	9.16	-0.4	9.9e-06	0.015	ENSMUSG00000019080	15	protein_coding	Mfsd3	major facilitator superfamily domain containing 3
YFP_cDC1	ET2_cDC1	4.67	-4.15	-8.83	-2	1.5e-05	0.016	ENSMUSG00000041426	1	protein_coding	Hibch	3-hydroxyisobutyryl-Coenzyme A hydrolase
YFP_cDC1	ET2_cDC1	4.94	-3.47	-8.42	-0.6	1.2e-05	0.016	ENSMUSG00000020910	11	protein_coding	Adprm	ADP-ribose/CDP-alcohol diphosphatase, manganese dependent
YFP_cDC1	ET2_cDC1	4.09	-4.14	-8.23	-11	1.4e-05	0.016	ENSMUSG00000054293	X	protein_coding	P2ry10b	purinergic receptor P2Y, G-protein coupled 10B
YFP_cDC1	ET2_cDC1	-4.39	4.75	9.14	-0.9	1.3e-05	0.016	ENSMUSG00000034371	19	protein_coding	Tkfc	triokinase, FMN cyclase
YFP_cDC1	YFP_cDC2a	-2.82	5.3	8.12	-0.54	0.00015	0.017	ENSMUSG00000043932	6	protein_coding	Klri2	killer cell lectin-like receptor family I member 2
YFP_cDC1	YFP_cDC2a	6.53	-2.51	-9.04	0	0.00017	0.018	ENSMUSG00000017969	2	protein_coding	Ptgis	prostaglandin I2 (prostacyclin) synthase
YFP_cDC1	ET2_cDC1	4.22	-4.18	-8.4	-1.2	1.7e-05	0.018	ENSMUSG00000039578	6	protein_coding	Ccser1	coiled-coil serine rich 1
YFP_cDC1	YFP_cDC2a	4.87	-3.16	-8.02	3.51	0.00016	0.018	ENSMUSG00000035725	X	protein_coding	Prkx	protein kinase, X-linked
YFP_cDC1	YFP_cDC2a	3.62	-4.34	-7.96	-0.14	0.00017	0.018	ENSMUSG00000046463	10	processed_transcript	5930403N24Rik	RIKEN cDNA 5930403N24 gene
YFP_cDC1	YFP_cDC2a	-4.39	3.18	7.56	-2.72	0.00016	0.018	ENSMUSG00000022718	16	protein_coding	Dgcr8	DGCR8, microprocessor complex subunit
YFP_cDC1	YFP_cDC2a	-4.39	3.42	7.8	-2.97	0.00016	0.018	ENSMUSG00000038280	10	protein_coding	Ostm1	osteopetrosis associated transmembrane protein 1
YFP_cDC1	YFP_cDC2a	-4.39	3.61	8	0.78	0.00017	0.018	ENSMUSG00000074896	19	protein_coding	Ifit3	interferon-induced protein with tetratricopeptide repeats 3
YFP_cDC1	YFP_cDC2a	-3.53	4.57	8.11	-7.94	0.00016	0.018	ENSMUSG00000022057	14	protein_coding	Adamdec1	ADAM-like, decysin 1
YFP_cDC1	YFP_cDC2a	5	-3.16	-8.15	6.31	0.00018	0.019	ENSMUSG00000031903	8	protein_coding	Pla2g15	phospholipase A2, group XV
YFP_cDC1	YFP_cDC2a	3.26	-4.34	-7.61	6.64	0.00018	0.019	ENSMUSG00000023938	17	protein_coding	Aars2	alanyl-tRNA synthetase 2, mitochondrial
YFP_cDC1	YFP_cDC2a	10.18	6.61	-3.57	1.08	0.00018	0.019	ENSMUSG00000050335	14	protein_coding	Lgals3	lectin, galactose binding, soluble 3
YFP_cDC1	YFP_cDC2a	10.5	8.45	-2.06	2.02	0.00018	0.019	ENSMUSG00000054428	4	protein_coding	Atpif1	ATPase inhibitory factor 1
YFP_cDC1	YFP_cDC2a	11.63	10.32	-1.32	-0.99	0.00018	0.019	ENSMUSG00000051506	14	protein_coding	Wdfy4	WD repeat and FYVE domain containing 4
YFP_cDC1	YFP_cDC2a	6.79	10.11	3.32	-1.03	0.00018	0.019	ENSMUSG00000058715	1	protein_coding	Fcer1g	Fc receptor, IgE, high affinity I, gamma polypeptide
YFP_cDC1	ET2_cDC1	4.83	-3.93	-8.76	-0.9	2.1e-05	0.02	ENSMUSG00000094870	13	protein_coding	Zfp131	zinc finger protein 131
YFP_cDC1	YFP_cDC2a	-4.39	3.39	7.78	-0.41	0.00019	0.02	ENSMUSG00000059540	2	protein_coding	Tcea2	transcription elongation factor A (SII), 2
YFP_cDC1	YFP_cDC2a	-4.39	3.62	8.01	-5.29	0.00019	0.02	ENSMUSG00000015542	11	protein_coding	Nat9	N-acetyltransferase 9 (GCN5-related, putative)
YFP_cDC1	YFP_cDC2a	5.04	-3.13	-8.16	0.66	0.00021	0.021	ENSMUSG00000033885	14	protein_coding	Pxk	PX domain containing serine/threonine kinase
YFP_cDC1	YFP_cDC2a	3.5	-4.34	-7.84	1	0.00021	0.021	ENSMUSG00000039982	19	protein_coding	Dtx4	deltex 4, E3 ubiquitin ligase
YFP_cDC1	YFP_cDC2a	-2.54	5.05	7.59	0.05	0.0002	0.021	ENSMUSG00000040296	4	protein_coding	Ddx58	DEAD (Asp-Glu-Ala-Asp) box polypeptide 58
YFP_cDC1	YFP_cDC2a	-2.39	5.89	8.27	-0.68	0.00021	0.021	ENSMUSG00000039377	1	protein_coding	Hlx	H2.0-like homeobox
YFP_cDC1	YFP_cDC2a	7.08	-1.94	-9.02	3.44	0.00023	0.022	ENSMUSG00000027670	2	protein_coding	Ocstamp	osteoclast stimulatory transmembrane protein
YFP_cDC1	ET2_cDC1	4.39	-3.91	-8.3	0.1	2.4e-05	0.022	ENSMUSG00000020642	12	protein_coding	Rnf144a	ring finger protein 144A
YFP_cDC1	YFP_cDC2a	10.48	2.31	-8.16	1.85	0.00023	0.022	ENSMUSG00000052688	1	protein_coding	Rab7b	RAB7B, member RAS oncogene family
YFP_cDC1	YFP_cDC2a	3.19	-4.34	-7.53	-0.15	0.00022	0.022	ENSMUSG00000004462	16	protein_coding	Tbccd1	TBCC domain containing 1
YFP_cDC1	YFP_cDC2a	3.4	-4.34	-7.74	11.77	0.00022	0.022	ENSMUSG00000111128	9	TEC	Gm49338	predicted gene, 49338
YFP_cDC1	YFP_cDC2a	-2.6	4.93	7.53	-4.06	0.00022	0.022	ENSMUSG00000035713	7	protein_coding	Usp35	ubiquitin specific peptidase 35
YFP_cDC1	YFP_cDC2a	-3.92	3.85	7.78	-2.19	0.00022	0.022	ENSMUSG00000027276	2	protein_coding	Jag1	jagged 1
YFP_cDC1	YFP_cDC2a	-4.39	3.94	8.32	-1.49	0.00024	0.023	ENSMUSG00000042156	14	protein_coding	Dzip1	DAZ interacting protein 1
YFP_cDC1	YFP_cDC2a	-4.39	3.96	8.34	-2.04	0.00024	0.023	ENSMUSG00000090891	6	protein_coding	D6Ertd527e	DNA segment, Chr 6, ERATO Doi 527, expressed
YFP_cDC1	YFP_cDC2a	-3.22	5.84	9.06	-1.6	0.00024	0.023	ENSMUSG00000032487	1	protein_coding	Ptgs2	prostaglandin-endoperoxide synthase 2
YFP_cDC1	YFP_cDC2a	-3	6.13	9.13	-12.17	0.00024	0.023	ENSMUSG00000039670	11	protein_coding	Oxld1	oxidoreductase like domain containing 1
YFP_cDC1	YFP_cDC2a	-4.39	3.17	7.56	-5.11	0.00026	0.025	ENSMUSG00000036256	5	protein_coding	Igfbp7	insulin-like growth factor binding protein 7
YFP_cDC1	ET2_cDC1	-4.39	3.63	8.02	-0.2	3.5e-05	0.027	ENSMUSG00000104053	1	TEC	Gm38126	predicted gene, 38126
YFP_cDC1	ET2_cDC1	5.02	-3.56	-8.58	1.2	3.2e-05	0.027	ENSMUSG00000026584	1	protein_coding	Scyl3	SCY1-like 3 (S. cerevisiae)
YFP_cDC1	YFP_cDC2a	3.49	-4.34	-7.83	0.76	0.00029	0.027	ENSMUSG00000024670	19	protein_coding	Cd6	CD6 antigen
YFP_cDC1	YFP_cDC2a	3.14	-4.34	-7.48	-0.14	0.00029	0.027	ENSMUSG00000025176	19	protein_coding	Hoga1	4-hydroxy-2-oxoglutarate aldolase 1
YFP_cDC1	ET2_cDC1	-4.39	4.01	8.4	-0.4	3.7e-05	0.027	ENSMUSG00000059540	2	protein_coding	Tcea2	transcription elongation factor A (SII), 2
YFP_cDC1	ET2_cDC1	-4.39	4.04	8.43	4.2	3.7e-05	0.027	ENSMUSG00000027165	2	protein_coding	B230118H07Rik	RIKEN cDNA B230118H07 gene
YFP_cDC1	ET2_cDC1	-4.39	4.4	8.78	2.3	3.2e-05	0.027	ENSMUSG00000061393	9	protein_coding	Acvr2b	activin receptor IIB
YFP_cDC1	ET2_cDC1	4.73	-3.91	-8.64	-0.7	4.1e-05	0.028	ENSMUSG00000058773	13	protein_coding	Hist1h1b	histone cluster 1, H1b
YFP_cDC1	ET2_cDC1	4.2	-4.27	-8.47	2	4.4e-05	0.028	ENSMUSG00000045975	16	protein_coding	C2cd2	C2 calcium-dependent domain containing 2
YFP_cDC1	ET2_cDC1	-3.4	4.53	7.93	0.3	4.1e-05	0.028	ENSMUSG00000042265	17	protein_coding	Trem1	triggering receptor expressed on myeloid cells 1
YFP_cDC1	ET2_cDC1	-4.08	4.21	8.29	-0.7	4.2e-05	0.028	ENSMUSG00000027164	2	protein_coding	Traf6	TNF receptor-associated factor 6
YFP_cDC1	YFP_cDC2a	3.69	-4.34	-8.04	-0.12	0.00032	0.029	ENSMUSG00000032198	9	protein_coding	Dock6	dedicator of cytokinesis 6
YFP_cDC1	YFP_cDC2a	3.66	-4.34	-8	1.35	0.00031	0.029	ENSMUSG00000035595	10	protein_coding	1600002K03Rik	RIKEN cDNA 1600002K03 gene
YFP_cDC1	YFP_cDC2a	3.59	-4.34	-7.93	2.04	0.00032	0.029	ENSMUSG00000044068	11	protein_coding	Zrsr1	zinc finger (CCCH type), RNA binding motif and serine/arginine rich 1
YFP_cDC1	YFP_cDC2a	3.51	-4.34	-7.85	8.08	0.00032	0.029	ENSMUSG00000034424	8	protein_coding	Gcsh	glycine cleavage system protein H (aminomethyl carrier)
YFP_cDC1	YFP_cDC2a	12.21	12.51	0.3	2.06	0.00031	0.029	ENSMUSG00000006333	7	protein_coding	Rps9	ribosomal protein S9
YFP_cDC1	YFP_cDC2a	-3.09	4.77	7.86	-1.76	0.00032	0.029	ENSMUSG00000018415	11	protein_coding	Gid4	GID complex subunit 4, VID24 homolog
YFP_cDC1	YFP_cDC2a	-2.37	6.02	8.39	1.19	0.00032	0.029	ENSMUSG00000030148	6	protein_coding	Clec4a2	C-type lectin domain family 4, member a2
YFP_cDC1	YFP_cDC2a	6.9	-2.21	-9.1	-0.35	0.00035	0.031	ENSMUSG00000022659	16	protein_coding	Gcsam	germinal center associated, signaling and motility
YFP_cDC1	YFP_cDC2a	6.55	-3.13	-9.67	1.26	0.00036	0.032	ENSMUSG00000043391	16	protein_coding	2510009E07Rik	RIKEN cDNA 2510009E07 gene
YFP_cDC1	YFP_cDC2a	-4.39	3.09	7.48	-1.91	0.00037	0.032	ENSMUSG00000075703	5	protein_coding	Selenoi	selenoprotein I
YFP_cDC1	YFP_cDC2a	-2.54	5.23	7.77	-2.41	0.00036	0.032	ENSMUSG00000095325	17	protein_coding	Zfp870	zinc finger protein 870
YFP_cDC1	YFP_cDC2a	-2.22	6.17	8.39	-4.04	0.00037	0.032	ENSMUSG00000026097	1	protein_coding	Ormdl1	ORM1-like 1 (S. cerevisiae)
YFP_cDC1	YFP_cDC2a	3.33	-4.34	-7.67	2.95	0.00038	0.033	ENSMUSG00000036206	1	protein_coding	Sh3bp4	SH3-domain binding protein 4
YFP_cDC1	YFP_cDC2a	6.66	9.54	2.89	-1.67	0.00039	0.033	ENSMUSG00000028874	4	protein_coding	Fgr	FGR proto-oncogene, Src family tyrosine kinase
YFP_cDC1	YFP_cDC2a	-4.39	3.74	8.13	-1.39	0.00039	0.033	ENSMUSG00000039789	16	protein_coding	Zfp597	zinc finger protein 597
YFP_cDC1	YFP_cDC2a	3.3	-4.34	-7.65	5.8	0.0004	0.034	ENSMUSG00000036639	5	protein_coding	Nudt1	nudix (nucleoside diphosphate linked moiety X)-type motif 1
YFP_cDC1	YFP_cDC2a	3.02	-4.34	-7.37	-0.14	0.00039	0.034	ENSMUSG00000070871	1	protein_coding	Ccnyl1	cyclin Y-like 1
YFP_cDC1	ET2_cDC1	-4.08	4.52	8.61	1.8	5.8e-05	0.035	ENSMUSG00000091575	3	processed_transcript	2010016I18Rik	RIKEN cDNA 2010016I18 gene
YFP_cDC1	YFP_cDC2a	11.24	9.42	-1.82	0.86	0.00041	0.035	ENSMUSG00000021242	12	protein_coding	Npc2	NPC intracellular cholesterol transporter 2
YFP_cDC1	YFP_cDC2a	6.26	-1.94	-8.2	-0.46	0.00043	0.036	ENSMUSG00000000627	6	protein_coding	Sema4f	sema domain, immunoglobulin domain (Ig), TM domain, and short cytoplasmic domain
YFP_cDC1	YFP_cDC2a	3.52	-4.34	-7.87	3.18	0.00043	0.036	ENSMUSG00000024425	18	protein_coding	Ndfip1	Nedd4 family interacting protein 1
YFP_cDC1	ET2_cDC1	-4.39	4.17	8.56	0.5	6.2e-05	0.036	ENSMUSG00000018651	11	protein_coding	Tada2a	transcriptional adaptor 2A
YFP_cDC1	ET2_cDC1	4.39	-4.32	-8.71	-2.3	6.5e-05	0.037	ENSMUSG00000087450	2	lincRNA	Gm13994	predicted gene 13994
YFP_cDC1	ET2_cDC1	3.65	-4.08	-7.73	1.3	6.9e-05	0.038	ENSMUSG00000042106	9	protein_coding	Inka1	inka box actin regulator 1
YFP_cDC1	ET2_cDC1	4.93	-3.29	-8.22	2.1	7.6e-05	0.039	ENSMUSG00000039253	11	protein_coding	Fn3krp	fructosamine 3 kinase related protein
YFP_cDC1	ET2_cDC1	3.41	-4.41	-7.82	-0.2	8e-05	0.039	ENSMUSG00000020176	11	protein_coding	Grb10	growth factor receptor bound protein 10
YFP_cDC1	ET2_cDC1	3.52	-4.18	-7.7	-0.2	7.4e-05	0.039	ENSMUSG00000026563	1	protein_coding	Tada1	transcriptional adaptor 1
YFP_cDC1	YFP_cDC2a	-2.6	4.83	7.43	-1.21	0.00047	0.039	ENSMUSG00000013089	16	protein_coding	Etv5	ets variant 5
YFP_cDC1	YFP_cDC2a	-3.14	4.54	7.68	-1.56	0.00048	0.039	ENSMUSG00000040253	3	protein_coding	Gbp7	guanylate binding protein 7
YFP_cDC1	ET2_cDC1	-4.39	3.8	8.19	1.6	7.9e-05	0.039	ENSMUSG00000030144	6	protein_coding	Clec4d	C-type lectin domain family 4, member d
YFP_cDC1	YFP_cDC2a	8.49	-0.27	-8.76	-2.24	0.00048	0.04	ENSMUSG00000022257	15	protein_coding	Laptm4b	lysosomal-associated protein transmembrane 4B
YFP_cDC1	YFP_cDC2a	5.43	-3.16	-8.59	1.5	0.0005	0.04	ENSMUSG00000015016	8	protein_coding	Acsf3	acyl-CoA synthetase family member 3
YFP_cDC1	YFP_cDC2a	3.32	-4.34	-7.67	2.01	0.00049	0.04	ENSMUSG00000020697	11	protein_coding	Lig3	ligase III, DNA, ATP-dependent
YFP_cDC1	YFP_cDC2a	-3.4	3.47	6.87	1.09	0.00049	0.04	ENSMUSG00000037224	5	protein_coding	Zfyve28	zinc finger, FYVE domain containing 28
YFP_cDC1	YFP_cDC2a	-4.39	2.84	7.23	-4.74	0.00048	0.04	ENSMUSG00000050891	15	protein_coding	Tatdn1	TatD DNase domain containing 1
YFP_cDC1	YFP_cDC2a	-3.92	3.69	7.61	0.13	0.00049	0.04	ENSMUSG00000037845	9	protein_coding	Fdxacb1	ferredoxin-fold anticodon binding domain containing 1
YFP_cDC1	YFP_cDC2a	2.72	-4.34	-7.06	1.19	0.0005	0.04	ENSMUSG00000097750	7	antisense	Gm4673	predicted gene 4673
YFP_cDC1	YFP_cDC2a	-2.93	5.75	8.68	-3.24	0.00049	0.04	ENSMUSG00000019982	10	protein_coding	Myb	myeloblastosis oncogene
YFP_cDC1	ET2_cDC1	-4.39	3.43	7.82	-0.2	8.5e-05	0.041	ENSMUSG00000084202	X	processed_pseudogene	Gm5398	predicted gene 5398
YFP_cDC1	YFP_cDC2a	3.61	-4.34	-7.95	1.43	0.00051	0.041	ENSMUSG00000041471	14	protein_coding	Shld2	shieldin complex subunit 2
YFP_cDC1	YFP_cDC2a	3.05	-4.34	-7.4	-0.13	0.00053	0.041	ENSMUSG00000023781	11	protein_coding	Hes7	hes family bHLH transcription factor 7
YFP_cDC1	YFP_cDC2a	-4.39	2.92	7.31	-2.28	0.00053	0.041	ENSMUSG00000010051	9	protein_coding	Hyal1	hyaluronoglucosaminidase 1
YFP_cDC1	YFP_cDC2a	-3.87	3.52	7.38	0.74	0.00052	0.041	ENSMUSG00000049047	X	protein_coding	Armcx3	armadillo repeat containing, X-linked 3
YFP_cDC1	YFP_cDC2a	-3.23	4.76	7.99	-5.24	0.00052	0.041	ENSMUSG00000062939	1	protein_coding	Stat4	signal transducer and activator of transcription 4
YFP_cDC1	YFP_cDC2a	-2.18	5.97	8.15	-0.01	0.00052	0.041	ENSMUSG00000062031	7	protein_coding	Pgghg	protein glucosylgalactosylhydroxylysine glucosidase
YFP_cDC1	YFP_cDC2a	4.95	-3.16	-8.11	3.59	0.00055	0.042	ENSMUSG00000034216	2	protein_coding	Vps18	VPS18 CORVET/HOPS core subunit
YFP_cDC1	YFP_cDC2a	3.49	-4.34	-7.84	1.97	0.00054	0.042	ENSMUSG00000037287	9	protein_coding	Tbcel	tubulin folding cofactor E-like
YFP_cDC1	YFP_cDC2a	7.93	-1.86	-9.79	0.79	0.00054	0.042	ENSMUSG00000097457	11	lincRNA	2310031A07Rik	RIKEN cDNA 2310031A07 gene
YFP_cDC1	ET2_cDC1	3.55	-4.41	-7.96	-1.1	9.5e-05	0.043	ENSMUSG00000025175	11	protein_coding	Fn3k	fructosamine 3 kinase
YFP_cDC1	ET2_cDC1	3.37	-4.41	-7.78	-0.1	9.3e-05	0.043	ENSMUSG00000013076	9	protein_coding	Amotl1	angiomotin-like 1
YFP_cDC1	YFP_cDC2a	7.02	9.81	2.79	-0.04	0.00056	0.043	ENSMUSG00000001025	3	protein_coding	S100a6	S100 calcium binding protein A6 (calcyclin)
YFP_cDC1	YFP_cDC2a	4.64	9.56	4.91	-1.72	0.00057	0.043	ENSMUSG00000048440	17	protein_coding	Cyp4f16	cytochrome P450, family 4, subfamily f, polypeptide 16
YFP_cDC1	YFP_cDC2a	3.82	-4.34	-8.17	1.93	0.00057	0.043	ENSMUSG00000103432	1	TEC	6720464F23Rik	RIKEN cDNA 6720464F23 gene
YFP_cDC1	YFP_cDC2a	-2.69	6.21	8.9	-1.27	0.00057	0.043	ENSMUSG00000018796	8	protein_coding	Acsl1	acyl-CoA synthetase long-chain family member 1
YFP_cDC1	YFP_cDC2a	-3	5.44	8.45	-2.94	0.00059	0.044	ENSMUSG00000042369	2	protein_coding	Rbm45	RNA binding motif protein 45
YFP_cDC1	YFP_cDC2a	7.43	-1.51	-8.94	-1.21	0.00061	0.045	ENSMUSG00000028555	4	protein_coding	Ttc39a	tetratricopeptide repeat domain 39A
YFP_cDC1	ET2_cDC1	-4.08	3.81	7.89	2.7	0.0001	0.045	ENSMUSG00000069305	13	protein_coding	Hist1h4n	histone cluster 1, H4n
YFP_cDC1	YFP_cDC2a	6.91	-1.6	-8.51	2.56	0.00064	0.047	ENSMUSG00000022947	16	protein_coding	Cbr3	carbonyl reductase 3
YFP_cDC1	YFP_cDC2a	3.88	-4.34	-8.22	2.01	0.00065	0.047	ENSMUSG00000049657	4	protein_coding	Zbtb5	zinc finger and BTB domain containing 5
YFP_cDC1	YFP_cDC2a	5.59	-2.51	-8.1	-1.2	0.00063	0.047	ENSMUSG00000005947	11	protein_coding	Itgae	integrin alpha E, epithelial-associated
YFP_cDC1	ET2_cDC1	4.4	-3.55	-7.95	-1.3	0.00011	0.047	ENSMUSG00000041258	18	protein_coding	Zfp236	zinc finger protein 236
YFP_cDC1	YFP_cDC2a	-4.39	2.67	7.05	-4.59	0.00063	0.047	ENSMUSG00000032375	9	protein_coding	Aph1b	aph1 homolog B, gamma secretase subunit
YFP_cDC1	YFP_cDC2a	3.11	-4.34	-7.46	2.03	0.00064	0.047	ENSMUSG00000039798	2	antisense	2600006K01Rik	RIKEN cDNA 2600006K01 gene
